# Supplementary material for: Targeting the A3 adenosine receptor to prevent and reverse chemotherapy-induced neurotoxicities in mice
Source: Acta Neuropathol Commun. 2022 Jan 29;10:11. doi: 10.1186/s40478-022-01315-w (PMC8800287; doi:10.1186/s40478-022-01315-w)
Supplement: Supplementary file 1 — Additional file1: Table S1. Differentially expressed genes (PBS vs Cisplatin). [file 40478_2022_1315_MOESM1_ESM.xlsx]

## Sheet: PBS vs CIS
Ensembl ID	baseMean	log2FoldChange	lfcSE	stat	pvalue	padj	Gene_name	Chrom	Strand	Start	End	GeneLength	Description
ENSMUSG00000097971	205.624	-2.12161	0.936469	-2.26554	0.0234796	0.311004	Gm26917	chr17	+	39845074	39846245	869	predicted_gene_26917
ENSMUSG00000035202	11155.5	-1.8908	0.698904	-2.70538	0.00682272	0.164963	Lars2	chr9	+	123366940	123462664	3881	leucyl-tRNA_synthetase_mitochondrial
ENSMUSG00000052305	127.228	-1.6525	0.364987	-4.52755	5.96719e-06	0.00184996	Hbb-bs	chr7	-	103826534	103828096	778	hemoglobin_beta_adult_s_chain
ENSMUSG00000045999	5268.55	-1.44215	0.497519	-2.89869	0.00374722	0.118708	AY036118	chr17	-	39848103	39848827	714	cDNA_sequence_AY036118
ENSMUSG00000098178	122059	-1.357	0.488509	-2.77785	0.00547203	0.145966	Yam1	chr17	+	39846958	39848788	1831	YY1_associated_myogenesis_RNA_1
ENSMUSG00000050063	54.3115	-1.17933	0.289554	-4.0729	4.64306e-05	0.00686601	Klk6	chr7	+	43824499	43832027	1391	kallikrein_related-peptidase_6
ENSMUSG00000024793	42.6965	-1.14441	0.368357	-3.10679	0.00189133	0.0779419	Tnfrsf25	chr4	+	152115934	152120119	1661	tumor_necrosis_factor_receptor_superfamily_member_25
ENSMUSG00000070469	24.4002	-1.04542	0.378196	-2.76423	0.00570578	NA	Adamtsl3	chr7	+	82335694	82614450	7249	ADAMTS-like_3
ENSMUSG00000047246	63.978	-1.03803	0.316249	-3.28233	0.00102952	0.0518513	Hist1h2be	chr13	-	23583742	23621124	2433	histone_cluster_1_H2be
ENSMUSG00000078995	28.9242	-1.03662	0.317303	-3.26696	0.00108709	NA	Zfp456	chr13	-	67362113	67375810	4126	zinc_finger_protein_456
ENSMUSG00000036446	33.043	-1.00995	0.361375	-2.79474	0.0051942	NA	Lum	chr10	+	97565501	97572703	2075	lumican
ENSMUSG00000032334	28.8515	-0.950726	0.332378	-2.86038	0.00423136	NA	Loxl1	chr9	-	58287723	58313212	3338	lysyl_oxidase-like_1
ENSMUSG00000002944	24.0604	-0.838064	0.406026	-2.06406	0.0390117	NA	Cd36	chr5	-	17781690	17888959	3566	CD36_antigen
ENSMUSG00000101450	23.9918	-0.816623	0.37076	-2.20257	0.0276254	NA	RP23-404A6.3	chr1	+	82739691	82740707	1017	predicted_gene_28941
ENSMUSG00000025877	28.7619	-0.810727	0.329624	-2.45955	0.013911	NA	Hk3	chr13	-	55005985	55021385	3219	hexokinase_3
ENSMUSG00000014852	38.3652	-0.810582	0.307411	-2.6368	0.00836911	NA	Adamts13	chr2	+	26973416	27009628	4506	a_disintegrin-like_and_metallopeptidase_(reprolysin_type)_with_thrombospondin_type_1_motif_13
ENSMUSG00000071234	921.504	-0.779214	0.393185	-1.9818	0.0475016	0.417155	Syndig1l	chr12	-	84677278	84698807	2499	synapse_differentiation_inducing_1_like
ENSMUSG00000027961	60.0855	-0.776589	0.27841	-2.78938	0.00528095	0.142649	Lrrc39	chr3	+	116562973	116583134	3087	leucine_rich_repeat_containing_39
ENSMUSG00000040605	63.6777	-0.767582	0.220599	-3.47953	0.000502293	0.032593	Bace2	chr16	+	97356728	97439012	3736	beta-site_APP-cleaving_enzyme_2
ENSMUSG00000044734	115.221	-0.765087	0.209699	-3.6485	0.000263777	0.0225764	Serpinb1a	chr13	-	32842092	32851185	1917	serine_(or_cysteine)_peptidase_inhibitor_clade_B_member_1a
ENSMUSG00000057729	39.2421	-0.760732	0.306506	-2.48195	0.0130665	NA	Prtn3	chr10	+	79874476	79883174	1025	proteinase_3
ENSMUSG00000091898	83.6154	-0.758849	0.249123	-3.04608	0.00231846	0.0887135	Tnnc1	chr14	+	31208312	31211729	721	troponin_C_cardiac/slow_skeletal
ENSMUSG00000004105	54.4524	-0.756107	0.260996	-2.897	0.00376744	0.118708	Angptl2	chr2	+	33216069	33247717	3559	angiopoietin-like_2
ENSMUSG00000030048	49.8675	-0.7529	0.319984	-2.35293	0.0186261	0.278365	Gkn3	chr6	-	87383268	87388935	844	gastrokine_3
ENSMUSG00000063286	35.264	-0.752252	0.285056	-2.63896	0.00831605	NA	Gm8995	chr7	-	106504392	106511671	7280	predicted_gene_8995
ENSMUSG00000020178	923.903	-0.752177	0.355697	-2.11466	0.0344592	0.373535	Adora2a	chr10	+	75316943	75334788	2534	adenosine_A2a_receptor
ENSMUSG00000028865	56.3506	-0.746439	0.245209	-3.04409	0.00233385	0.088917	Cd164l2	chr4	+	133212131	133224555	986	CD164_sialomucin-like_2
ENSMUSG00000029149	39.3879	-0.738281	0.342444	-2.15591	0.0310904	NA	Krtcap3	chr5	+	31251691	31253202	1088	keratinocyte_associated_protein_3
ENSMUSG00000035258	117.375	-0.730917	0.206711	-3.53593	0.000406343	0.0292211	Abi3bp	chr16	+	56477846	56690128	4687	ABI_gene_family_member_3_(NESH)_binding_protein
ENSMUSG00000087484	20.8245	-0.728551	0.355387	-2.05002	0.0403626	NA	2900089D17Rik	chr5	-	144241690	144256186	2475	RIKEN_cDNA_2900089D17_gene
ENSMUSG00000034422	51.6183	-0.727191	0.326141	-2.22968	0.0257688	0.323115	Parp14	chr16	-	35832874	35871544	7417	poly_(ADP-ribose)_polymerase_family_member_14
ENSMUSG00000055494	26.0951	-0.721782	0.326179	-2.21284	0.0269086	NA	Gm14168	chr2	+	156571792	156577457	2197	predicted_gene_14168
ENSMUSG00000091562	51.7383	-0.711501	0.252161	-2.82161	0.00477836	0.135513	Gm9581	chr16	-	59558013	59600886	2870	predicted_gene_9581
ENSMUSG00000072591	47.8212	-0.710608	0.280787	-2.53077	0.0113812	0.213989	5930412G12Rik	chr5	-	128579106	128600693	2429	RIKEN_cDNA_5930412G12_gene
ENSMUSG00000030592	389.376	-0.710452	0.252914	-2.80906	0.00496857	0.138076	Ryr1	chr7	-	29003340	29125151	15362	ryanodine_receptor_1_skeletal_muscle
ENSMUSG00000032179	35.7455	-0.70822	0.328059	-2.15882	0.0308642	NA	Bmp5	chr9	+	75775364	75900310	3822	bone_morphogenetic_protein_5
ENSMUSG00000022220	44.9831	-0.706418	0.324014	-2.18021	0.0292419	0.34491	Adcy4	chr14	-	55769058	55784042	3500	adenylate_cyclase_4
ENSMUSG00000027848	296.024	-0.697509	0.116893	-5.96705	2.41586e-09	4.21296e-06	Olfml3	chr3	-	103733700	103738001	3981	olfactomedin-like_3
ENSMUSG00000035351	58.5828	-0.680429	0.241491	-2.81762	0.00483811	0.13637	Nup37	chr10	+	88146992	88178388	1283	nucleoporin_37
ENSMUSG00000069184	67.7053	-0.679588	0.235994	-2.87968	0.00398078	0.122326	Zfp72	chr13	-	74371426	74376566	1629	zinc_finger_protein_72
ENSMUSG00000032854	941.532	-0.677215	0.111664	-6.06474	1.32167e-09	3.0731e-06	Ugt8a	chr3	-	125865359	125938550	3583	UDP_galactosyltransferase_8A
ENSMUSG00000093577	39.6637	-0.676716	0.341171	-1.98351	0.0473102	NA	Gm20632	chr3	+	96239393	96241819	2427	predicted_gene_20632
ENSMUSG00000091060	51.0705	-0.67328	0.316088	-2.13004	0.0331681	0.369592	7420461P10Rik	chr1	-	162647203	162658173	735	RIKEN_cDNA_7420461P10_gene
ENSMUSG00000015852	419.82	-0.667886	0.155683	-4.29003	1.78647e-05	0.00401984	Fcrls	chr3	-	87250758	87263738	2273	Fc_receptor-like_S_scavenger_receptor
ENSMUSG00000085762	31.1667	-0.662623	0.31672	-2.09214	0.0364258	NA	Lrrc75aos2	chr11	+	62605766	62607748	1227	leucine_rich_repeat_containing_75A_opposite_strand_2
ENSMUSG00000049538	47.8997	-0.66094	0.294393	-2.24509	0.0247623	0.317841	Adamts16	chr13	-	70727802	70841811	5106	a_disintegrin-like_and_metallopeptidase_(reprolysin_type)_with_thrombospondin_type_1_motif_16
ENSMUSG00000052407	47.1992	-0.657782	0.313373	-2.09904	0.0358134	0.377651	Ccdc171	chr4	+	83525545	83864670	4525	coiled-coil_domain_containing_171
ENSMUSG00000031740	34.3234	-0.655106	0.294026	-2.22805	0.0258769	NA	Mmp2	chr8	+	92827328	92853417	3038	matrix_metallopeptidase_2
ENSMUSG00000020256	74.2328	-0.653171	0.215912	-3.02518	0.00248488	0.0924441	Aldh1l2	chr10	-	83487450	83534140	6027	aldehyde_dehydrogenase_1_family_member_L2
ENSMUSG00000050721	310.22	-0.645755	0.124088	-5.20403	1.95016e-07	0.000123667	Plekho2	chr9	-	65554386	65580040	3271	pleckstrin_homology_domain_containing_family_O_member_2
ENSMUSG00000047635	210.109	-0.641167	0.1528	-4.19611	2.71539e-05	0.00476702	2810006K23Rik	chr5	+	124328089	124341844	1677	RIKEN_cDNA_2810006K23_gene
ENSMUSG00000039103	135.915	-0.639592	0.246318	-2.59661	0.00941479	0.19344	Nexn	chr3	-	152236986	152266320	2562	nexilin
ENSMUSG00000097882	63.713	-0.637081	0.247719	-2.57178	0.0101176	0.201129	0610038B21Rik	chr8	+	77517056	77523898	1687	RIKEN_cDNA_0610038B21_gene
ENSMUSG00000026697	418.548	-0.635629	0.143086	-4.44229	8.90071e-06	0.00237835	Myoc	chr1	+	162639150	162649693	2079	myocilin
ENSMUSG00000032495	30.8247	-0.627682	0.295502	-2.12412	0.0336599	NA	Lrrc2	chr9	+	110951545	110984066	3657	leucine_rich_repeat_containing_2
ENSMUSG00000051650	37.1663	-0.620917	0.292957	-2.11948	0.0340495	NA	B3gnt2	chr11	-	22834747	22860961	3057	UDP-GlcNAc:betaGal_beta-13-N-acetylglucosaminyltransferase_2
ENSMUSG00000048776	54.1274	-0.615544	0.276959	-2.22251	0.026249	0.325511	Pthlh	chr6	-	147252101	147264167	1603	parathyroid_hormone-like_peptide
ENSMUSG00000027955	115.758	-0.611126	0.20577	-2.96995	0.00297847	0.103108	Fam198b	chr3	+	79884533	79946280	6729	family_with_sequence_similarity_198_member_B
ENSMUSG00000021835	52.4803	-0.610136	0.288502	-2.11485	0.0344431	0.373535	Bmp4	chr14	-	46383520	46390669	2064	bone_morphogenetic_protein_4
ENSMUSG00000004661	142.038	-0.609438	0.242324	-2.51498	0.0119041	0.219216	Arid3b	chr9	-	57790353	57836793	4171	AT_rich_interactive_domain_3B_(BRIGHT-like)
ENSMUSG00000097792	55.271	-0.604688	0.283641	-2.13188	0.033017	0.368791	Gm27042	chr19	+	40589435	40594862	1097	predicted_gene_27042
ENSMUSG00000069899	55.1595	-0.598679	0.260804	-2.29551	0.0217037	0.299641	Gm12166	chr11	-	46051354	46052321	958	predicted_gene_12166
ENSMUSG00000001864	128.65	-0.595622	0.164947	-3.61098	0.00030504	0.0245094	Aif1l	chr2	+	31950260	31973442	2996	allograft_inflammatory_factor_1-like
ENSMUSG00000080727	41.1086	-0.58958	0.268694	-2.19425	0.0282178	0.339075	C920021L13Rik	chr3	+	95871522	95889093	1723	RIKEN_cDNA_C920021L13_gene
ENSMUSG00000066637	43.5839	-0.588103	0.264592	-2.22268	0.0262376	0.325511	Ttc32	chr12	+	9029997	9036394	1000	tetratricopeptide_repeat_domain_32
ENSMUSG00000093553	44.9458	-0.585493	0.253159	-2.31274	0.0207368	0.293407	Gm20633	chr3	-	96243550	96246380	2831	predicted_gene_20633
ENSMUSG00000044986	332.432	-0.580068	0.167964	-3.45352	0.000553323	0.0344617	Tst	chr15	-	78399556	78405859	1096	thiosulfate_sulfurtransferase_mitochondrial
ENSMUSG00000045136	1725.72	-0.579273	0.163208	-3.54929	0.000386276	0.0283628	Tubb2b	chr13	-	34127008	34130354	1922	tubulin_beta_2B_class_IIB
ENSMUSG00000090828	492.257	-0.579129	0.108776	-5.32404	1.01489e-07	8.32864e-05	Sox2ot	chr3	+	34104438	34682619	3486	-
ENSMUSG00000044122	48.9346	-0.578824	0.281744	-2.05443	0.0399337	0.393997	Proca1	chr11	+	78193392	78205763	1359	protein_interacting_with_cyclin_A1
ENSMUSG00000004347	198.801	-0.577318	0.175093	-3.29721	0.000976508	0.0504435	Pde1c	chr6	-	56069821	56369634	8847	phosphodiesterase_1C
ENSMUSG00000028159	98.3131	-0.574894	0.229057	-2.50983	0.0120791	0.220478	Dapp1	chr3	-	137931007	137981545	3083	dual_adaptor_for_phosphotyrosine_and_3-phosphoinositides_1
ENSMUSG00000041696	48.2547	-0.57444	0.28644	-2.00544	0.0449158	0.408904	Rasl12	chr9	+	65398488	65414853	2430	RAS-like_family_12
ENSMUSG00000019874	185.924	-0.574185	0.196281	-2.92532	0.00344097	0.112885	Fabp7	chr10	+	57784881	57788450	880	fatty_acid_binding_protein_7_brain
ENSMUSG00000037847	68.884	-0.57181	0.206374	-2.77075	0.00559273	0.147494	Nmrk1	chr19	+	18631950	18652194	1706	nicotinamide_riboside_kinase_1
ENSMUSG00000038173	104.549	-0.570241	0.202583	-2.81485	0.00487995	0.136707	Enpp6	chr8	+	46986925	47094895	3421	ectonucleotide_pyrophosphatase/phosphodiesterase_6
ENSMUSG00000034258	37.6936	-0.563426	0.282269	-1.99606	0.0459277	NA	Mfsd7c	chr12	+	85746539	85813585	3435	major_facilitator_superfamily_domain_containing_7C
ENSMUSG00000043340	39.8624	-0.558565	0.284216	-1.96528	0.0493814	NA	6530409C15Rik	chr6	+	28215555	28260862	1573	RIKEN_cDNA_6530409C15_gene
ENSMUSG00000085042	70.0377	-0.558558	0.247361	-2.25807	0.0239414	0.312269	Abhd11os	chr5	-	135012114	135013253	604	abhydrolase_domain_containing_11_opposite_strand
ENSMUSG00000008090	277.636	-0.556517	0.131546	-4.23059	2.33083e-05	0.00451631	Fgfrl1	chr5	+	108694229	108706950	2656	fibroblast_growth_factor_receptor-like_1
ENSMUSG00000053647	36.0805	-0.55492	0.28308	-1.9603	0.0499612	NA	Gper1	chr5	+	139423151	139427800	2537	G_protein-coupled_estrogen_receptor_1
ENSMUSG00000037995	61.2695	-0.553955	0.260213	-2.12885	0.0332663	0.370302	Igsf9	chr1	+	172481788	172498878	4205	immunoglobulin_superfamily_member_9
ENSMUSG00000096936	61.5742	-0.553032	0.259971	-2.12729	0.0333961	0.370329	Gm3510	chr5	-	15923755	15933406	1455	predicted_gene_3510
ENSMUSG00000037010	608.531	-0.55216	0.141992	-3.88867	0.000100794	0.0112494	Apln	chrX	-	48025146	48034853	3149	apelin
ENSMUSG00000049625	55.1286	-0.54954	0.236033	-2.32823	0.0198997	0.287988	Tifab	chr13	-	56173703	56178885	3498	TRAF-interacting_protein_with_forkhead-associated_domain_family_member_B
ENSMUSG00000019539	66.5126	-0.548372	0.214099	-2.5613	0.010428	0.20329	Rcn3	chr7	-	45082913	45092221	1462	reticulocalbin_3_EF-hand_calcium_binding_domain
ENSMUSG00000073988	81.8842	-0.547269	0.215959	-2.53413	0.0112727	0.213966	Ttpa	chr4	+	20007938	20030785	3123	tocopherol_(alpha)_transfer_protein
ENSMUSG00000090667	64.5027	-0.546157	0.262057	-2.08411	0.03715	0.384711	Gm765	chr6	-	98238014	98342754	826	predicted_gene_765
ENSMUSG00000024227	54.7088	-0.545008	0.267249	-2.03932	0.0414178	0.395225	2610034M16Rik	chr17	-	58878808	58991375	4174	RIKEN_cDNA_2610034M16_gene
ENSMUSG00000018102	465.453	-0.544122	0.149423	-3.6415	0.000271058	0.0226439	Hist1h2bc	chr13	+	23684199	23692488	736	histone_cluster_1_H2bc
ENSMUSG00000045319	58.5959	-0.540038	0.255926	-2.11013	0.0348469	0.374371	Proser2	chr2	-	6100025	6130211	2061	proline_and_serine_rich_2
ENSMUSG00000059195	52.805	-0.539935	0.255254	-2.11529	0.0344053	0.373535	Gm12715	chr4	+	103563402	103564529	1128	predicted_gene_12715
ENSMUSG00000025902	93.9242	-0.538375	0.273781	-1.96644	0.0492475	0.423085	Sox17	chr1	-	4490928	4496413	3130	SRY_(sex_determining_region_Y)-box_17
ENSMUSG00000022219	90.6335	-0.538058	0.194168	-2.7711	0.00558681	0.147494	Cideb	chr14	-	55754045	55758458	1217	cell_death-inducing_DNA_fragmentation_factor_alpha_subunit-like_effector_B
ENSMUSG00000043448	316.866	-0.538004	0.14065	-3.82514	0.000130697	0.013407	Gjc2	chr11	-	59175568	59183213	2187	gap_junction_protein_gamma_2
ENSMUSG00000073910	69.9645	-0.537557	0.251259	-2.13945	0.0323989	0.365397	Mob3b	chr4	-	34949074	35157484	6030	MOB_kinase_activator_3B
ENSMUSG00000024411	2000.6	-0.526858	0.0896101	-5.87945	4.11643e-09	6.38093e-06	Aqp4	chr18	-	15389394	15403684	5082	aquaporin_4
ENSMUSG00000028551	59.0832	-0.523218	0.257998	-2.028	0.0425607	0.399876	Cdkn2c	chr4	-	109660876	109667189	2471	cyclin-dependent_kinase_inhibitor_2C_(p18_inhibits_CDK4)
ENSMUSG00000021108	140.271	-0.522376	0.231197	-2.25944	0.0238561	0.311918	Prkch	chr12	+	73584797	73778185	3545	protein_kinase_C_eta
ENSMUSG00000000530	280.217	-0.520952	0.128803	-4.04455	5.24231e-05	0.00724383	Acvrl1	chr15	+	101128522	101145336	3640	activin_A_receptor_type_II-like_1
ENSMUSG00000021624	73.1809	-0.519828	0.257153	-2.02147	0.0432312	0.402003	Cd180	chr13	+	102693558	102739629	2650	CD180_antigen
ENSMUSG00000030579	201.215	-0.516764	0.15709	-3.2896	0.0010033	0.0508983	Tyrobp	chr7	+	30413788	30417577	564	TYRO_protein_tyrosine_kinase_binding_protein
ENSMUSG00000027580	86.3315	-0.515923	0.210359	-2.45258	0.0141834	0.238689	Helz2	chr2	-	181227615	181242027	10109	helicase_with_zinc_finger_2_transcriptional_coactivator
ENSMUSG00000027849	498.966	-0.515287	0.121516	-4.24049	2.23035e-05	0.00438249	Syt6	chr3	+	103575231	103645569	4416	synaptotagmin_VI
ENSMUSG00000032135	236.714	-0.513093	0.140826	-3.64345	0.000269009	0.0226081	Mcam	chr9	+	44134469	44142727	2989	melanoma_cell_adhesion_molecule
ENSMUSG00000033854	73.8673	-0.508433	0.213598	-2.38033	0.0172971	0.268633	Kcnk10	chr12	-	98433994	98577940	2533	potassium_channel_subfamily_K_member_10
ENSMUSG00000097864	88.8427	-0.507208	0.183826	-2.75918	0.00579465	0.149984	Gm26856	chr7	-	49856162	49857600	1349	predicted_gene_26856
ENSMUSG00000046854	65.5963	-0.506273	0.249286	-2.03089	0.0422657	0.398681	Pip5kl1	chr2	+	32574797	32583782	1794	phosphatidylinositol-4-phosphate_5-kinase-like_1
ENSMUSG00000016087	64.1608	-0.5026	0.214776	-2.34011	0.0192779	0.284298	Fli1	chr9	-	32422204	32542861	3318	Friend_leukemia_integration_1
ENSMUSG00000066113	130.164	-0.499047	0.179415	-2.78152	0.0054105	0.144879	Adamtsl1	chr4	+	86053915	86428385	7839	ADAMTS-like_1
ENSMUSG00000060121	109.178	-0.4986	0.199774	-2.49583	0.0125664	0.224984	Gemin2	chr12	+	59013393	59028470	1946	gem_(nuclear_organelle)_associated_protein_2
ENSMUSG00000031239	667.257	-0.497417	0.100292	-4.95969	7.06059e-07	0.000363111	Itm2a	chrX	-	107397099	107403376	1744	integral_membrane_protein_2A
ENSMUSG00000076617	557.942	-0.495888	0.1226	-4.04476	5.23757e-05	0.00724383	Ighm	chr12	-	113418950	113422730	1424	immunoglobulin_heavy_constant_mu
ENSMUSG00000032841	233.55	-0.494463	0.145889	-3.38932	0.000700673	0.040849	Prr5l	chr2	-	101714285	101883027	4296	proline_rich_5_like
ENSMUSG00000028229	165.759	-0.490764	0.187454	-2.61806	0.00884323	0.189511	Rmdn1	chr4	+	19575162	19606932	1734	regulator_of_microtubule_dynamics_1
ENSMUSG00000079110	92.6376	-0.490641	0.206998	-2.37027	0.017775	0.27211	Capn3	chr2	+	120456019	120504913	3174	calpain_3
ENSMUSG00000049690	58.9893	-0.490427	0.224115	-2.18828	0.0286492	0.341325	Nckap5	chr1	-	125913620	126830799	7212	NCK-associated_protein_5
ENSMUSG00000097428	487.457	-0.485285	0.132188	-3.67118	0.000241436	0.0210517	AW047730	chr3	+	88200623	88203481	2579	expressed_sequence_AW047730
ENSMUSG00000038233	138.189	-0.477169	0.159007	-3.00094	0.00269149	0.0972749	Fam198a	chr9	+	121950988	121980208	3622	family_with_sequence_similarity_198_member_A
ENSMUSG00000097280	377.572	-0.476671	0.123352	-3.86431	0.000111402	0.0119551	AI849053	chr3	-	88199102	88204595	2658	expressed_sequence_AI849053
ENSMUSG00000030786	435.295	-0.474635	0.128819	-3.68452	0.000229134	0.0201047	Itgam	chr7	+	128062640	128128160	4803	integrin_alpha_M
ENSMUSG00000003974	1354.63	-0.473261	0.0714892	-6.62003	3.59114e-11	1.67e-07	Grm3	chr5	-	9485236	9725352	3536	glutamate_receptor_metabotropic_3
ENSMUSG00000074354	85.0354	-0.472824	0.202736	-2.33222	0.0196892	0.287627	Arhgap20os	chr9	-	51832814	51875886	2113	Rho_GTPase_activating_protein_20_opposite_strand
ENSMUSG00000026828	99.1734	-0.470692	0.177344	-2.65411	0.00795167	0.178252	Galnt5	chr2	+	57997884	58045860	4225	UDP-N-acetyl-alpha-D-galactosamine:polypeptide_N-acetylgalactosaminyltransferase_5
ENSMUSG00000045441	183.679	-0.4638	0.211814	-2.18966	0.0285491	0.341325	Gprin3	chr6	-	59352461	59426290	3100	GPRIN_family_member_3
ENSMUSG00000030798	73.0059	-0.462125	0.222386	-2.07803	0.0377062	0.386525	Cd37	chr7	-	45233632	45239115	2541	CD37_antigen
ENSMUSG00000063656	47.1934	-0.461444	0.233521	-1.97603	0.0481516	0.419466	Gm10135	chr5	-	72965808	72974702	252	predicted_gene_10135
ENSMUSG00000041828	249.94	-0.460121	0.14345	-3.20753	0.0013388	0.0624667	Abca8a	chr11	-	110025634	110095978	5619	ATP-binding_cassette_sub-family_A_(ABC1)_member_8a
ENSMUSG00000059824	2279.35	-0.459898	0.071622	-6.42119	1.35216e-10	3.77279e-07	Dbp	chr7	+	45705088	45710155	1789	D_site_albumin_promoter_binding_protein
ENSMUSG00000087541	281.327	-0.458141	0.132655	-3.45362	0.000553113	0.0344617	Hopxos	chr5	+	77094532	77102303	1661	HOP_homeobox_opposite_strand
ENSMUSG00000003559	162.041	-0.457593	0.154526	-2.96126	0.00306385	0.103999	As3mt	chr19	+	46707443	46741095	1751	arsenic_(+3_oxidation_state)_methyltransferase
ENSMUSG00000049823	98.3132	-0.456213	0.202933	-2.24809	0.0245702	0.316585	Zbtb12	chr17	+	34879483	34896867	1858	zinc_finger_and_BTB_domain_containing_12
ENSMUSG00000028979	477.69	-0.455532	0.122407	-3.72145	0.000198084	0.0181807	Masp2	chr4	+	148602554	148615499	3058	mannan-binding_lectin_serine_peptidase_2
ENSMUSG00000059325	611.639	-0.453321	0.104508	-4.33766	1.44007e-05	0.00346388	Hopx	chr5	-	77086988	77115121	1261	HOP_homeobox
ENSMUSG00000030871	142.948	-0.451393	0.158433	-2.84911	0.00438422	0.128996	Ears2	chr7	-	122037213	122067263	4900	glutamyl-tRNA_synthetase_2_(mitochondrial)(putative)
ENSMUSG00000038115	137.598	-0.451378	0.189651	-2.38004	0.0173107	0.268633	Ano2	chr6	+	125690419	126040126	3925	anoctamin_2
ENSMUSG00000032766	139.226	-0.445982	0.155168	-2.87418	0.00405075	0.123659	Gng11	chr6	+	4003943	4008445	880	guanine_nucleotide_binding_protein_(G_protein)_gamma_11
ENSMUSG00000020000	163.719	-0.445528	0.198021	-2.24991	0.0244549	0.316303	Moxd1	chr10	+	24223517	24302790	3090	monooxygenase_DBH-like_1
ENSMUSG00000018459	283.592	-0.444911	0.129206	-3.44342	0.000574401	0.0353128	Slc13a3	chr2	-	165405028	165473230	3524	solute_carrier_family_13_(sodium-dependent_dicarboxylate_transporter)_member_3
ENSMUSG00000040690	164.027	-0.444164	0.186992	-2.37532	0.0175339	0.270593	Col16a1	chr4	+	130047840	130099283	5206	collagen_type_XVI_alpha_1
ENSMUSG00000027253	776.908	-0.43927	0.103436	-4.24678	2.16861e-05	0.00436005	Lrp4	chr2	+	91457511	91513779	7926	low_density_lipoprotein_receptor-related_protein_4
ENSMUSG00000037679	3066.59	-0.439216	0.135386	-3.24417	0.00117792	0.056857	Inf2	chr12	+	112588784	112615556	4600	inverted_formin_FH2_and_WH2_domain_containing
ENSMUSG00000097089	63.1693	-0.436777	0.222593	-1.96222	0.0497365	0.424129	Gm26879	chr1	+	192092372	192099630	1163	predicted_gene_26879
ENSMUSG00000010048	138.488	-0.436212	0.171681	-2.54083	0.0110588	0.211056	Ifrd2	chr9	+	107587718	107593038	1980	interferon-related_developmental_regulator_2
ENSMUSG00000024330	288.747	-0.436051	0.164355	-2.6531	0.00797553	0.178252	Col11a2	chr17	+	34039437	34066685	6048	collagen_type_XI_alpha_2
ENSMUSG00000055523	202.185	-0.434998	0.164383	-2.64625	0.00813892	0.180361	Gucy2g	chr19	-	55198297	55241236	3690	guanylate_cyclase_2g
ENSMUSG00000051671	297.61	-0.434436	0.102961	-4.21943	2.44925e-05	0.00467499	Coa6	chr8	+	126422501	126425434	762	cytochrome_c_oxidase_assembly_factor_6
ENSMUSG00000033488	98.4595	-0.434353	0.189067	-2.29735	0.0215988	0.298988	BC026585	chr1	+	157458580	157489060	1618	cDNA_sequence_BC026585
ENSMUSG00000037370	85.7675	-0.433335	0.198542	-2.18259	0.0290663	0.344538	Enpp1	chr10	-	24637914	24712159	6777	ectonucleotide_pyrophosphatase/phosphodiesterase_1
ENSMUSG00000036968	168.221	-0.43288	0.191328	-2.2625	0.0236663	0.311004	Cnpy4	chr5	+	138187485	138193918	1855	canopy_4_homolog_(zebrafish)
ENSMUSG00000022360	228.24	-0.432709	0.15268	-2.83408	0.00459575	0.132197	Atad2	chr15	-	58094047	58135082	5683	ATPase_family_AAA_domain_containing_2
ENSMUSG00000021098	169.887	-0.432427	0.168389	-2.56802	0.0102281	0.201129	4930447C04Rik	chr12	-	72881109	72940774	2051	RIKEN_cDNA_4930447C04_gene
ENSMUSG00000010797	83.4396	-0.431649	0.183857	-2.34774	0.0188876	0.280321	Wnt2	chr6	-	17988940	18030585	2255	wingless-type_MMTV_integration_site_family_member_2
ENSMUSG00000030177	106.934	-0.431095	0.199752	-2.15815	0.0309165	0.356754	Ccdc77	chr6	-	120324323	120364374	3413	coiled-coil_domain_containing_77
ENSMUSG00000033453	118.989	-0.431009	0.158153	-2.72527	0.00642495	0.159209	Adamts15	chr9	-	30899155	30922452	5928	a_disintegrin-like_and_metallopeptidase_(reprolysin_type)_with_thrombospondin_type_1_motif_15
ENSMUSG00000026389	106.024	-0.429119	0.198371	-2.16321	0.0305249	0.353405	Steap3	chr1	-	120190757	120272705	5158	STEAP_family_member_3
ENSMUSG00000032698	341.326	-0.426892	0.118584	-3.59991	0.000318325	0.0250901	Lmo2	chr2	+	103957986	103981878	1706	LIM_domain_only_2
ENSMUSG00000000202	378.788	-0.425995	0.14998	-2.84035	0.00450637	0.130704	Btbd17	chr11	-	114791217	114795945	3020	BTB_(POZ)_domain_containing_17
ENSMUSG00000044952	347.907	-0.425971	0.107939	-3.94642	7.93289e-05	0.00937896	Kctd21	chr7	+	97332327	97350213	2966	potassium_channel_tetramerisation_domain_containing_21
ENSMUSG00000022948	104.496	-0.425635	0.177283	-2.40088	0.0163555	0.259586	Setd4	chr16	-	93583457	93604063	2617	SET_domain_containing_4
ENSMUSG00000072568	283.143	-0.416299	0.128102	-3.24976	0.00115502	0.0559505	Fam84b	chr15	-	60818994	60853778	5565	family_with_sequence_similarity_84_member_B
ENSMUSG00000046417	285.612	-0.415717	0.133461	-3.11488	0.00184017	0.0765527	Lrrc75a	chr11	-	62604884	62648523	1984	leucine_rich_repeat_containing_75A
ENSMUSG00000089990	133.833	-0.41476	0.179771	-2.30716	0.021046	0.296579	Gm15852	chr1	-	169932698	169934248	915	predicted_gene_15852
ENSMUSG00000030946	227.444	-0.4133	0.146479	-2.82156	0.00477903	0.135513	Lhpp	chr7	+	132610638	132706420	1612	phospholysine_phosphohistidine_inorganic_pyrophosphate_phosphatase
ENSMUSG00000024556	497.928	-0.412256	0.0943756	-4.36824	1.25249e-05	0.00306554	Me2	chr18	-	73770040	73815392	2455	malic_enzyme_2_NAD(+)-dependent_mitochondrial
ENSMUSG00000086496	143.592	-0.411598	0.150867	-2.72821	0.00636788	0.158357	Gm14204	chr2	-	158595472	158610723	5380	predicted_gene_14204
ENSMUSG00000031994	102.532	-0.411149	0.193897	-2.12046	0.0339677	0.371166	Adamts8	chr9	+	30942562	30963838	3631	a_disintegrin-like_and_metallopeptidase_(reprolysin_type)_with_thrombospondin_type_1_motif_8
ENSMUSG00000054057	114.5	-0.407933	0.186575	-2.18643	0.0287841	0.342051	A930004D18Rik	chr2	-	18025193	18037737	3217	RIKEN_cDNA_A930004D18_gene
ENSMUSG00000015568	503.109	-0.407558	0.11787	-3.4577	0.000544805	0.0342368	Lpl	chr8	+	68880491	68907448	4115	lipoprotein_lipase
ENSMUSG00000028661	187.422	-0.406774	0.161808	-2.51393	0.0119395	0.219216	Epha8	chr4	-	136929419	136956816	4713	Eph_receptor_A8
ENSMUSG00000020099	567.822	-0.406176	0.101419	-4.00492	6.2038e-05	0.00832204	Unc5b	chr10	-	60762610	60831581	5852	unc-5_homolog_B_(C._elegans)
ENSMUSG00000031224	118.524	-0.406021	0.161627	-2.51209	0.0120019	0.219736	Magee2	chrX	-	104854952	104857267	2316	melanoma_antigen_family_E_2
ENSMUSG00000036362	209.129	-0.405217	0.139429	-2.90625	0.00365789	0.117313	P2ry13	chr3	-	59207896	59210882	2524	purinergic_receptor_P2Y_G-protein_coupled_13
ENSMUSG00000063663	340.886	-0.405086	0.149852	-2.70325	0.00686658	0.16545	Brwd3	chrX	-	108737016	108834372	11619	bromodomain_and_WD_repeat_domain_containing_3
ENSMUSG00000039913	1259.53	-0.402912	0.119228	-3.37933	0.000726622	0.0415409	Pak7	chr2	-	136081104	136387967	4848	p21_protein_(Cdc42/Rac)-activated_kinase_7
ENSMUSG00000042834	1432.62	-0.397951	0.0886657	-4.48822	7.18196e-06	0.00204481	Nrep	chr18	-	33437019	33464029	2223	neuronal_regeneration_related_protein
ENSMUSG00000095115	171.345	-0.396587	0.151965	-2.60974	0.00906119	0.191088	Itpripl2	chr7	-	118485114	118491975	6862	inositol_145-triphosphate_receptor_interacting_protein-like_2
ENSMUSG00000038668	573.919	-0.396414	0.0893441	-4.43693	9.12495e-06	0.00237835	Lpar1	chr4	-	58435255	58553898	3543	lysophosphatidic_acid_receptor_1
ENSMUSG00000029790	117.114	-0.396112	0.169466	-2.33742	0.0194176	0.285296	Cep41	chr6	-	30653457	30693749	3522	centrosomal_protein_41
ENSMUSG00000032332	191.803	-0.394704	0.173443	-2.2757	0.0228642	0.307894	Col12a1	chr9	-	79598991	79718831	11511	collagen_type_XII_alpha_1
ENSMUSG00000033579	662.807	-0.394693	0.111951	-3.52558	0.000422549	0.0299238	Fa2h	chr8	-	111345135	111393824	2492	fatty_acid_2-hydroxylase
ENSMUSG00000040138	139.215	-0.394001	0.16596	-2.37408	0.0175929	0.270903	Ndp	chrX	-	16885521	16911774	1939	Norrie_disease_(pseudoglioma)_(human)
ENSMUSG00000032235	157.581	-0.392228	0.152587	-2.57052	0.0101547	0.201129	Narg2	chr9	+	69397906	69433122	5475	interactor_of_little_elongation_complex_ELL_subunit_2
ENSMUSG00000073680	1266.11	-0.3912	0.0951987	-4.1093	3.96863e-05	0.00608421	Tmem88b	chr4	-	155781591	155785874	3471	transmembrane_protein_88B
ENSMUSG00000006241	119.97	-0.390877	0.177655	-2.20021	0.0277922	0.337582	Ccdc159	chr9	+	21927471	21935872	1545	coiled-coil_domain_containing_159
ENSMUSG00000023919	101.682	-0.390538	0.187313	-2.08495	0.0370742	0.384711	Cenpq	chr17	-	40923051	40935047	1942	centromere_protein_Q
ENSMUSG00000040424	2018.8	-0.388163	0.0691474	-5.61356	1.98203e-08	2.14671e-05	Hipk4	chr7	+	27523267	27531175	2926	homeodomain_interacting_protein_kinase_4
ENSMUSG00000090063	381.553	-0.387431	0.115013	-3.3686	0.000755516	0.042817	Dlx6os1	chr6	-	6820189	6869531	4446	distal-less_homeobox_6_opposite_strand_1
ENSMUSG00000024645	157.021	-0.387147	0.148008	-2.61571	0.00890432	0.190016	Timm21	chr18	-	84947294	84951524	1315	tranlocase_of_inner_mitochondrial_membrane_21
ENSMUSG00000032489	84.1427	-0.386711	0.178399	-2.16767	0.0301838	0.350912	Kif9	chr9	+	110476994	110525179	3184	kinesin_family_member_9
ENSMUSG00000085067	116.914	-0.386324	0.172618	-2.23803	0.0252189	0.321012	Gm15631	chr6	-	105674755	105677581	745	predicted_gene_15631
ENSMUSG00000021550	201.564	-0.384663	0.128461	-2.99439	0.00274998	0.0983142	2210016F16Rik	chr13	-	58380046	58385225	2822	RIKEN_cDNA_2210016F16_gene
ENSMUSG00000054958	72.3168	-0.38334	0.191482	-2.00196	0.0452887	0.409517	Nt5c1a	chr4	+	123201504	123216275	1220	5'-nucleotidase_cytosolic_IA
ENSMUSG00000004056	2150.94	-0.38128	0.0695608	-5.48124	4.22345e-08	3.92809e-05	Akt2	chr7	+	27591552	27640826	4544	thymoma_viral_proto-oncogene_2
ENSMUSG00000022723	211.087	-0.380752	0.155167	-2.45382	0.0141348	0.238689	Crybg3	chr16	-	59490775	59555752	5231	beta-gamma_crystallin_domain_containing_3
ENSMUSG00000003604	243.99	-0.380733	0.132043	-2.88341	0.0039339	0.12142	Aven	chr2	+	112492964	112634573	4735	apoptosis_caspase_activation_inhibitor
ENSMUSG00000040883	287.11	-0.380605	0.113818	-3.34399	0.000825838	0.0455386	Tmem205	chr9	-	21921010	21927535	862	transmembrane_protein_205
ENSMUSG00000036181	338.067	-0.379773	0.14129	-2.6879	0.00719034	0.169887	Hist1h1c	chr13	+	23738808	23740367	1560	histone_cluster_1_H1c
ENSMUSG00000026447	433.767	-0.37931	0.151149	-2.50951	0.0120899	0.220478	Pik3c2b	chr1	+	133045667	133108687	7928	phosphoinositide-3-kinase_class_2_beta_polypeptide
ENSMUSG00000086502	124.831	-0.379162	0.17881	-2.12047	0.0339661	0.371166	B130055M24Rik	chr7	+	127448636	127460360	1778	RIKEN_cDNA_B130055M24_gene
ENSMUSG00000019761	177.039	-0.379149	0.172922	-2.1926	0.0283361	0.340188	Krt10	chr11	-	99385254	99389364	2094	keratin_10
ENSMUSG00000057396	142.772	-0.378798	0.184603	-2.05197	0.0401731	0.393997	Zfp759	chr13	+	67128228	67141787	3482	zinc_finger_protein_759
ENSMUSG00000031775	862.394	-0.378222	0.108504	-3.48579	0.000490681	0.0324027	Pllp	chr8	-	94674895	94696242	1889	plasma_membrane_proteolipid
ENSMUSG00000032035	196.209	-0.37781	0.152076	-2.48435	0.0129788	0.229203	Ets1	chr9	+	32636221	32757820	5080	E26_avian_leukemia_oncogene_1_5'_domain
ENSMUSG00000032816	1009.51	-0.377353	0.072322	-5.21767	1.81185e-07	0.000123667	Igdcc4	chr9	+	65101486	65137940	6361	immunoglobulin_superfamily_DCC_subclass_member_4
ENSMUSG00000037169	165.743	-0.377057	0.140041	-2.69248	0.00709234	0.169128	Mycn	chr12	-	12936096	12941914	2671	v-myc_myelocytomatosis_viral_related_oncogene_neuroblastoma_derived_(avian)
ENSMUSG00000031628	146.446	-0.376083	0.150152	-2.50468	0.0122563	0.222246	Casp3	chr8	+	46617449	46638706	1455	caspase_3
ENSMUSG00000025370	320.802	-0.375817	0.117999	-3.1849	0.00144802	0.0666711	Cdh9	chr15	+	16778101	16857094	3219	cadherin_9
ENSMUSG00000022122	922.291	-0.375339	0.0937745	-4.00257	6.26588e-05	0.00832526	Ednrb	chr14	-	103814625	103844173	3989	endothelin_receptor_type_B
ENSMUSG00000026227	238.316	-0.375295	0.125064	-3.00083	0.00269249	0.0972749	2810459M11Rik	chr1	+	86045863	86055456	3331	RIKEN_cDNA_2810459M11_gene
ENSMUSG00000091498	140.507	-0.37397	0.179206	-2.08682	0.0369049	0.384172	Mpc1-ps	chr12	-	110858565	110858894	330	mitochondrial_pyruvate_carrier_1_pseudogene
ENSMUSG00000045912	437.781	-0.373292	0.101728	-3.66951	0.000243012	0.0210575	C2cd4c	chr10	-	79606857	79614025	6744	C2_calcium-dependent_domain_containing_4C
ENSMUSG00000078851	190.728	-0.372978	0.188204	-1.98178	0.0475043	0.417155	Hist3h2a	chr11	+	58954685	58956830	2146	histone_cluster_3_H2a
ENSMUSG00000064325	128.197	-0.371526	0.180025	-2.06375	0.0390415	0.391363	Hhip	chr8	-	79966115	80058006	4582	Hedgehog-interacting_protein
ENSMUSG00000024990	247.939	-0.37064	0.12719	-2.91407	0.00356755	0.11521	Rbp4	chr19	-	38116620	38125321	1243	retinol_binding_protein_4_plasma
ENSMUSG00000028629	140.576	-0.369485	0.164744	-2.24279	0.0249106	0.318833	Exo5	chr4	-	120921196	120925017	1996	exonuclease_5
ENSMUSG00000012483	122.472	-0.36879	0.181437	-2.0326	0.0420927	0.398396	Rpa3	chr6	-	8255936	8259173	682	replication_protein_A3
ENSMUSG00000010554	646.53	-0.368579	0.133209	-2.76691	0.00565903	0.148402	Mettl16	chr11	+	74770830	74828525	12584	methyltransferase_like_16
ENSMUSG00000087381	95.3556	-0.368554	0.1827	-2.01726	0.0436685	0.402538	Gm16008	chr4	-	156022008	156031643	810	predicted_gene_16008
ENSMUSG00000050796	330.583	-0.368209	0.134638	-2.73481	0.00624167	0.156784	B3galt6	chr4	-	155989466	155992649	3184	UDP-Gal:betaGal_beta_13-galactosyltransferase_polypeptide_6
ENSMUSG00000028051	220.858	-0.367661	0.130692	-2.81319	0.00490526	0.136867	Hcn3	chr3	-	89146074	89160196	4002	hyperpolarization-activated_cyclic_nucleotide-gated_K+_3
ENSMUSG00000097620	118.948	-0.366835	0.183027	-2.00427	0.0450415	0.408904	4921514A10Rik	chr4	+	141115660	141118087	2116	RIKEN_cDNA_4921514A10_gene
ENSMUSG00000100799	169.479	-0.366301	0.147497	-2.48344	0.0130119	0.229203	RP23-388A19.1	chr3	-	45416584	45439309	583	RIKEN_cDNA_1700027H10_gene
ENSMUSG00000045257	125.624	-0.366286	0.17855	-2.05144	0.040224	0.393997	Morn2	chr17	+	80290212	80297473	644	MORN_repeat_containing_2
ENSMUSG00000024299	226.005	-0.365138	0.157439	-2.31924	0.0203822	0.290608	Adamts10	chr17	+	33524204	33553782	4121	a_disintegrin-like_and_metallopeptidase_(reprolysin_type)_with_thrombospondin_type_1_motif_10
ENSMUSG00000079084	206.386	-0.363749	0.130278	-2.79209	0.00523686	0.142416	Ccdc82	chr9	+	13246982	13289409	1695	coiled-coil_domain_containing_82
ENSMUSG00000041695	464.994	-0.363582	0.115694	-3.14261	0.00167446	0.0736921	Kcnj2	chr11	+	111066164	111076821	5444	potassium_inwardly-rectifying_channel_subfamily_J_member_2
ENSMUSG00000024135	187.387	-0.362831	0.160557	-2.25983	0.0238321	0.311896	Srbd1	chr17	-	85984665	86145175	3530	S1_RNA_binding_domain_1
ENSMUSG00000022020	118.807	-0.362587	0.167039	-2.17068	0.0299556	0.349554	Naa16	chr14	-	79334204	79390778	3985	N(alpha)-acetyltransferase_16_NatA_auxiliary_subunit
ENSMUSG00000061086	417.206	-0.362458	0.115609	-3.1352	0.00171737	0.0743039	Myl4	chr11	+	104550663	104595753	3273	myosin_light_polypeptide_4
ENSMUSG00000086680	106.152	-0.362332	0.176321	-2.05496	0.0398829	0.393997	Gm11592	chr11	+	97280128	97282897	637	predicted_gene_11592
ENSMUSG00000036304	150.331	-0.360675	0.157501	-2.28999	0.0220218	0.301887	Zdhhc23	chr16	-	43969078	43979093	1380	zinc_finger_DHHC_domain_containing_23
ENSMUSG00000024486	241.279	-0.359591	0.119919	-2.99861	0.00271218	0.0975195	Hbegf	chr18	-	36504929	36515805	2373	heparin-binding_EGF-like_growth_factor
ENSMUSG00000025981	502.144	-0.357673	0.125734	-2.84467	0.00444568	0.129482	Coq10b	chr1	+	55052770	55072702	2119	coenzyme_Q10_homolog_B_(S._cerevisiae)
ENSMUSG00000039194	342.757	-0.357581	0.129235	-2.76691	0.00565907	0.148402	Rlbp1	chr7	-	79374871	79387027	2202	retinaldehyde_binding_protein_1
ENSMUSG00000050912	274.29	-0.355775	0.120089	-2.96261	0.00305043	0.103999	Tmem123	chr9	+	7764041	7794333	2907	transmembrane_protein_123
ENSMUSG00000086602	278.863	-0.353577	0.121837	-2.90204	0.00370739	0.118357	Gm15609	chr15	-	89520096	89523677	2960	predicted_gene_15609
ENSMUSG00000031604	1538.75	-0.352928	0.0964294	-3.65996	0.000252258	0.0217238	Msmo1	chr8	-	64718139	64733792	2969	methylsterol_monoxygenase_1
ENSMUSG00000085457	124.424	-0.352656	0.160537	-2.19672	0.0280405	0.337918	1110046J04Rik	chr13	+	33935567	33960181	2776	RIKEN_cDNA_1110046J04_gene
ENSMUSG00000031283	353.185	-0.352627	0.122652	-2.87502	0.00404004	0.123602	Chrdl1	chrX	-	143285674	143394262	4096	chordin-like_1
ENSMUSG00000028608	552.383	-0.352079	0.0850209	-4.14109	3.4566e-05	0.0055692	0610037L13Rik	chr4	+	107889813	107899384	2997	RIKEN_cDNA_0610037L13_gene
ENSMUSG00000003872	1044.26	-0.351183	0.0657791	-5.33882	9.35537e-08	8.15729e-05	Lin7b	chr7	-	45367891	45370583	735	lin-7_homolog_B_(C._elegans)
ENSMUSG00000020080	261.936	-0.350376	0.128255	-2.73187	0.00629751	0.157637	Hkdc1	chr10	-	62383137	62422491	3517	hexokinase_domain_containing_1
ENSMUSG00000050808	154.818	-0.34974	0.151662	-2.30605	0.0211078	0.296635	Muc15	chr2	+	110721340	110739527	3421	mucin_15
ENSMUSG00000047797	232.32	-0.345971	0.143785	-2.40618	0.0161205	0.258085	Gjb1	chrX	+	101376378	101385629	1585	gap_junction_protein_beta_1
ENSMUSG00000031482	231.467	-0.344503	0.111546	-3.08843	0.00201216	0.0806658	Slc25a15	chr8	-	22375554	22398621	3451	solute_carrier_family_25_(mitochondrial_carrier_ornithine_transporter)_member_15
ENSMUSG00000001750	174.963	-0.344011	0.151642	-2.26857	0.0232943	0.309799	Tcirg1	chr19	-	3896050	3907133	3041	T_cell_immune_regulator_1_ATPase_H+_transporting_lysosomal_V0_protein_A3
ENSMUSG00000047881	320.013	-0.343883	0.109528	-3.13969	0.00169125	0.0739642	Rell1	chr5	-	63908896	63968905	3250	RELT-like_1
ENSMUSG00000032193	471.13	-0.343556	0.118979	-2.88755	0.00388257	0.120906	Ldlr	chr9	+	21723576	21749916	4531	low_density_lipoprotein_receptor
ENSMUSG00000042228	153.063	-0.343491	0.162814	-2.10972	0.0348823	0.374371	Lyn	chr4	+	3678115	3813122	3463	Yamaguchi_sarcoma_viral_(v-yes-1)_oncogene_homolog
ENSMUSG00000031644	710.724	-0.343427	0.0899701	-3.81712	0.000135017	0.0137491	Nek1	chr8	+	60993195	61131346	5478	NIMA_(never_in_mitosis_gene_a)-related_expressed_kinase_1
ENSMUSG00000057092	473.745	-0.342612	0.102438	-3.34459	0.000824041	0.0455386	Fxyd3	chr7	-	31068172	31076704	2894	FXYD_domain-containing_ion_transport_regulator_3
ENSMUSG00000070436	270.601	-0.342123	0.1532	-2.23317	0.0255378	0.322054	Serpinh1	chr7	-	99345375	99353230	2391	serine_(or_cysteine)_peptidase_inhibitor_clade_H_member_1
ENSMUSG00000020895	129.281	-0.342101	0.163158	-2.09675	0.0360159	0.378642	Tmem107	chr11	+	69070806	69073293	1263	transmembrane_protein_107
ENSMUSG00000097518	925.825	-0.341618	0.086773	-3.93691	8.25359e-05	0.00967612	Gm26694	chr17	+	25794894	25964784	1902	predicted_gene_26694
ENSMUSG00000028840	235.587	-0.341242	0.12307	-2.77274	0.00555858	0.147429	Zfp593	chr4	-	134243289	134245592	2020	zinc_finger_protein_593
ENSMUSG00000036934	228.807	-0.340515	0.133278	-2.55493	0.0106209	0.205794	4921524J17Rik	chr8	-	85408759	85432841	1595	RIKEN_cDNA_4921524J17_gene
ENSMUSG00000064246	135.289	-0.338645	0.16996	-1.9925	0.0463165	0.412883	Chil1	chr1	+	134182176	134190181	1839	chitinase-like_1
ENSMUSG00000078941	139.766	-0.33813	0.149181	-2.26657	0.0234163	0.311004	Ak6	chr13	+	100650979	100666359	1298	adenylate_kinase_6
ENSMUSG00000030220	149.739	-0.337496	0.147352	-2.29041	0.0219975	0.301887	Arhgdib	chr6	-	136923523	136941899	1325	Rho_GDP_dissociation_inhibitor_(GDI)_beta
ENSMUSG00000032398	332.53	-0.335345	0.148519	-2.25793	0.0239501	0.312269	Snapc5	chr9	+	64179297	64182684	757	small_nuclear_RNA_activating_complex_polypeptide_5
ENSMUSG00000097788	189.191	-0.334778	0.131435	-2.5471	0.0108622	0.208156	Gm16596	chr12	-	108536400	108555614	1494	predicted_gene_16596
ENSMUSG00000017754	849.998	-0.334619	0.0959786	-3.48639	0.000489581	0.0324027	Pltp	chr2	-	164839518	164857711	2226	phospholipid_transfer_protein
ENSMUSG00000087620	178.878	-0.332876	0.144599	-2.30207	0.0213314	0.29819	5330434G04Rik	chrX	-	105348282	105391776	3545	RIKEN_cDNA_5330434G04_gene
ENSMUSG00000027562	3101.01	-0.33248	0.0732695	-4.53777	5.68531e-06	0.00180263	Car2	chr3	+	14886426	14900769	1789	carbonic_anhydrase_2
ENSMUSG00000032754	101.761	-0.331251	0.163681	-2.02377	0.0429943	0.400944	Slc8b1	chr5	+	120511168	120534024	2898	solute_carrier_family_8_(sodium/lithium/calcium_exchanger)_member_B1
ENSMUSG00000021884	105.022	-0.331246	0.159746	-2.07358	0.0381182	0.386754	Hacl1	chr14	-	31552905	31641286	2906	2-hydroxyacyl-CoA_lyase_1
ENSMUSG00000029999	767.931	-0.331203	0.119602	-2.76922	0.00561913	0.14791	Tgfa	chr6	+	86195251	86275449	4229	transforming_growth_factor_alpha
ENSMUSG00000027199	2002.75	-0.329587	0.0793158	-4.15537	3.24759e-05	0.0053937	Gatm	chr2	-	122594467	122611303	2389	glycine_amidinotransferase_(L-arginine:glycine_amidinotransferase)
ENSMUSG00000029838	4705.77	-0.327932	0.0720146	-4.55368	5.27155e-06	0.00173632	Ptn	chr6	-	36715663	36811361	2021	pleiotrophin
ENSMUSG00000029868	102.127	-0.327314	0.165507	-1.97765	0.0479685	0.418517	Trpv6	chr6	-	41620621	41636405	2926	transient_receptor_potential_cation_channel_subfamily_V_member_6
ENSMUSG00000034317	291.275	-0.326128	0.123978	-2.63054	0.00852483	0.184961	Trim59	chr3	-	69035288	69044755	2939	tripartite_motif-containing_59
ENSMUSG00000038400	1047.44	-0.325781	0.0760593	-4.28325	1.84183e-05	0.00407863	Pmepa1	chr2	-	173224458	173276533	4538	prostate_transmembrane_protein_androgen_induced_1
ENSMUSG00000068299	222.919	-0.325357	0.151993	-2.14061	0.0323054	0.365397	1700019G17Rik	chr6	-	85899051	85904884	3019	RIKEN_cDNA_1700019G17_gene
ENSMUSG00000028927	619.922	-0.321453	0.081279	-3.95493	7.65569e-05	0.00918806	Padi2	chr4	+	140906344	140952586	4774	peptidyl_arginine_deiminase_type_II
ENSMUSG00000004698	621.93	-0.321214	0.118906	-2.70142	0.00690435	0.165788	Hdac9	chr12	-	34371503	34528889	4422	histone_deacetylase_9
ENSMUSG00000028274	547.233	-0.320608	0.0857278	-3.73984	0.000184139	0.0171733	Rngtt	chr4	+	33310311	33502614	4157	RNA_guanylyltransferase_and_5'-phosphatase
ENSMUSG00000031585	285.503	-0.319828	0.11908	-2.68582	0.0072353	0.170506	Gtf2e2	chr8	+	33731833	33777173	1664	general_transcription_factor_II_E_polypeptide_2_(beta_subunit)
ENSMUSG00000048001	278.882	-0.319694	0.140921	-2.2686	0.0232928	0.309799	Hes5	chr4	+	154960923	154962371	1273	hairy_and_enhancer_of_split_5_(Drosophila)
ENSMUSG00000003228	294.116	-0.31902	0.127429	-2.50352	0.0122966	0.222298	Grk5	chr19	+	60889749	61092553	3165	G_protein-coupled_receptor_kinase_5
ENSMUSG00000002763	1217.39	-0.318292	0.0800176	-3.97777	6.95636e-05	0.00898595	Pex6	chr17	+	46711463	46725541	3383	peroxisomal_biogenesis_factor_6
ENSMUSG00000038146	236.173	-0.317722	0.126587	-2.5099	0.0120764	0.220478	Notch3	chr17	-	32120820	32166880	8044	notch_3
ENSMUSG00000086596	205.506	-0.316657	0.147527	-2.14644	0.0318383	0.362398	Susd5	chr9	+	114057354	114098733	3874	sushi_domain_containing_5
ENSMUSG00000090307	441.524	-0.316192	0.0944004	-3.34948	0.000809631	0.0450007	1700071M16Rik	chr17	-	43588340	43592442	2504	RIKEN_cDNA_1700071M16_gene
ENSMUSG00000022040	332.249	-0.315238	0.127974	-2.4633	0.0137666	0.236174	Ephx2	chr14	-	66084377	66124500	2035	epoxide_hydrolase_2_cytoplasmic
ENSMUSG00000032537	986.554	-0.314971	0.0872391	-3.61043	0.000305686	0.0245094	Ephb1	chr9	-	101922128	102354693	4667	Eph_receptor_B1
ENSMUSG00000023913	2158.36	-0.314918	0.0679825	-4.63234	3.61556e-06	0.00126102	Pla2g7	chr17	+	43568098	43612201	2097	phospholipase_A2_group_VII_(platelet-activating_factor_acetylhydrolase_plasma)
ENSMUSG00000022500	314.457	-0.314141	0.111641	-2.81385	0.00489526	0.136861	Litaf	chr16	-	10959275	11066157	2235	LPS-induced_TN_factor
ENSMUSG00000085408	297.734	-0.313882	0.114338	-2.74521	0.00604723	0.15367	C530005A16Rik	chr4	-	116589733	116597630	2436	RIKEN_cDNA_C530005A16_gene
ENSMUSG00000076498	191.88	-0.313365	0.145532	-2.15324	0.0312997	0.359001	Trbc2	chr6	+	41546730	41548181	521	T_cell_receptor_beta_constant_2
ENSMUSG00000026614	385.095	-0.313318	0.103359	-3.03135	0.00243461	0.0908161	Slc30a10	chr1	+	185454848	185468762	5836	solute_carrier_family_30_member_10
ENSMUSG00000004931	294.188	-0.312396	0.136936	-2.28133	0.0225287	0.304553	Apba3	chr10	+	81268172	81273246	2106	amyloid_beta_(A4)_precursor_protein-binding_family_A_member_3
ENSMUSG00000035441	295.237	-0.312342	0.124954	-2.49965	0.0124315	0.223931	Myo1d	chr11	-	80482126	80780025	5354	myosin_ID
ENSMUSG00000086999	234.725	-0.309762	0.149666	-2.06968	0.0384819	0.387603	Bcas1os2	chr2	+	170356361	170380435	1174	breast_carcinoma_amplified_sequence_1_opposite_strand_2
ENSMUSG00000002274	919.915	-0.308965	0.0781474	-3.95362	7.69766e-05	0.00918806	Metrn	chr17	-	25794571	25797136	1363	meteorin_glial_cell_differentiation_regulator
ENSMUSG00000039904	1256.51	-0.307975	0.0886018	-3.47595	0.000509054	0.0328788	Gpr37	chr6	-	25668607	25690729	3870	G_protein-coupled_receptor_37
ENSMUSG00000006021	335.356	-0.307817	0.106032	-2.90305	0.00369553	0.118249	Kptn	chr7	+	16119895	16127516	1630	kaptin
ENSMUSG00000021928	176.651	-0.306975	0.129617	-2.36831	0.0178693	0.272963	Ebpl	chr14	-	61339763	61360445	2077	emopamil_binding_protein-like
ENSMUSG00000023992	247.603	-0.305547	0.13669	-2.23532	0.0253962	0.321801	Trem2	chr17	+	48346401	48354147	4784	triggering_receptor_expressed_on_myeloid_cells_2
ENSMUSG00000002846	395.442	-0.305445	0.0919504	-3.32184	0.000894256	0.0476174	Timmdc1	chr16	-	38498347	38522663	1573	translocase_of_inner_mitochondrial_membrane_domain_containing_1
ENSMUSG00000029701	717.694	-0.304434	0.0889116	-3.424	0.000617058	0.0371059	Rbm28	chr6	-	29123573	29165006	4468	RNA_binding_motif_protein_28
ENSMUSG00000001143	697.07	-0.304037	0.115913	-2.62298	0.00871653	0.187832	Lman2l	chr1	-	36422065	36445271	4062	lectin_mannose-binding_2-like
ENSMUSG00000060771	285.135	-0.30392	0.150437	-2.02024	0.0433583	0.402003	Tsga10	chr1	-	37754572	37865298	3950	testis_specific_10
ENSMUSG00000036879	745.263	-0.303713	0.09788	-3.10291	0.00191625	0.0784277	Phkb	chr8	+	85840959	86061376	5351	phosphorylase_kinase_beta
ENSMUSG00000024960	334.991	-0.303615	0.11573	-2.62347	0.00870395	0.187832	Plcb3	chr19	-	6953714	6969759	4201	phospholipase_C_beta_3
ENSMUSG00000031385	344.405	-0.30282	0.146248	-2.07059	0.0383967	0.387585	Plxnb3	chrX	+	73757090	73772514	6217	plexin_B3
ENSMUSG00000019826	234.435	-0.30245	0.13288	-2.27612	0.022839	0.307852	Zbtb24	chr10	+	41450396	41465571	2828	zinc_finger_and_BTB_domain_containing_24
ENSMUSG00000055945	1060.6	-0.302261	0.0795328	-3.80045	0.000144431	0.0141898	Prr18	chr17	+	8340406	8344112	3407	proline_rich_18
ENSMUSG00000014856	313.045	-0.301963	0.112814	-2.67664	0.00743635	0.172047	Tmem208	chr8	+	105326354	105335219	950	transmembrane_protein_208
ENSMUSG00000000560	631.031	-0.300949	0.110299	-2.72849	0.00636246	0.158357	Gabra2	chr5	-	70961057	71095849	2392	gamma-aminobutyric_acid_(GABA)_A_receptor_subunit_alpha_2
ENSMUSG00000022656	575.851	-0.299543	0.1047	-2.86098	0.00422337	0.126983	Pvrl3	chr16	-	46387706	46498525	9116	poliovirus_receptor-related_3
ENSMUSG00000048537	1950.9	-0.299434	0.0847652	-3.53251	0.000411631	0.0292993	Phldb1	chr9	-	44686304	44735198	5600	pleckstrin_homology-like_domain_family_B_member_1
ENSMUSG00000033282	652.849	-0.296998	0.10017	-2.96495	0.0030273	0.103999	Rpgrip1l	chr8	-	91217030	91313262	7009	Rpgrip1-like
ENSMUSG00000038077	2434.17	-0.296995	0.063433	-4.68203	2.84044e-06	0.001071	Kcna6	chr6	-	126708329	126740674	5836	potassium_voltage-gated_channel_shaker-related_subfamily_member_6
ENSMUSG00000029142	384.173	-0.295853	0.100457	-2.94507	0.00322879	0.107763	Mrpl33	chr5	+	31596935	31701972	2741	mitochondrial_ribosomal_protein_L33
ENSMUSG00000028871	248.741	-0.295657	0.136322	-2.16882	0.0300967	0.350191	Rspo1	chr4	+	124986430	125009099	1834	R-spondin_homolog_(Xenopus_laevis)
ENSMUSG00000032908	549.264	-0.2952	0.136223	-2.16704	0.0302316	0.351175	Sgpp2	chr1	+	78310345	78420289	4002	sphingosine-1-phosphate_phosphotase_2
ENSMUSG00000025453	361.299	-0.294604	0.103552	-2.84498	0.00444135	0.129482	Nnt	chr13	-	119335448	119408997	3464	nicotinamide_nucleotide_transhydrogenase
ENSMUSG00000019763	396.869	-0.293804	0.123792	-2.37336	0.0176269	0.271126	Rmnd1	chr10	-	4401915	4432388	3139	required_for_meiotic_nuclear_division_1_homolog_(S._cerevisiae)
ENSMUSG00000030849	904.022	-0.293143	0.0783499	-3.74146	0.000182954	0.0171733	Fgfr2	chr7	-	130162451	133123350	4429	fibroblast_growth_factor_receptor_2
ENSMUSG00000037060	312.13	-0.292409	0.113418	-2.57816	0.00993275	0.198812	Prkcdbp	chr7	-	105480607	105482197	1035	protein_kinase_C_delta_binding_protein
ENSMUSG00000003420	258.289	-0.292366	0.130607	-2.23851	0.0251876	0.320906	Fcgrt	chr7	-	45092993	45103822	1738	Fc_receptor_IgG_alpha_chain_transporter
ENSMUSG00000022724	203.694	-0.292235	0.141683	-2.06259	0.0391517	0.391363	Mina	chr16	+	59471775	59492461	2244	myc_induced_nuclear_antigen
ENSMUSG00000038742	298.648	-0.291963	0.110642	-2.6388	0.00832003	0.182847	Angptl6	chr9	-	20873809	20879727	1581	angiopoietin-like_6
ENSMUSG00000040269	187.632	-0.291774	0.133774	-2.1811	0.0291758	0.34491	Mrps28	chr3	-	8802146	8923918	783	mitochondrial_ribosomal_protein_S28
ENSMUSG00000001467	1404.1	-0.291601	0.0851431	-3.42483	0.000615182	0.0371059	Cyp51	chr5	-	4081145	4104746	3931	cytochrome_P450_family_51
ENSMUSG00000036353	603.471	-0.291559	0.108771	-2.6805	0.00735128	0.171215	P2ry12	chr3	-	59216271	59262831	2338	purinergic_receptor_P2Y_G-protein_coupled_12
ENSMUSG00000051817	401.86	-0.290597	0.104077	-2.79213	0.00523629	0.142416	Sox12	chr2	-	152393611	152398063	4453	SRY_(sex_determining_region_Y)-box_12
ENSMUSG00000074505	1771.61	-0.290441	0.101315	-2.8667	0.00414777	0.125956	Fat3	chr9	-	15910205	16378231	18456	FAT_tumor_suppressor_homolog_3_(Drosophila)
ENSMUSG00000037166	307.179	-0.290219	0.122934	-2.36078	0.0182365	0.275642	Ppp1r14a	chr7	+	29289320	29293390	531	protein_phosphatase_1_regulatory_(inhibitor)_subunit_14A
ENSMUSG00000031297	180.042	-0.289486	0.140063	-2.06683	0.0387506	0.389207	Slc7a3	chrX	-	101079210	101086020	2750	solute_carrier_family_7_(cationic_amino_acid_transporter_y+_system)_member_3
ENSMUSG00000020251	390.47	-0.288779	0.123681	-2.33486	0.0195507	0.286203	Glt8d2	chr10	-	82650433	82690650	2963	glycosyltransferase_8_domain_containing_2
ENSMUSG00000021725	293.039	-0.288762	0.111614	-2.58714	0.0096775	0.196646	Parp8	chr13	-	116854824	117025516	3088	poly_(ADP-ribose)_polymerase_family_member_8
ENSMUSG00000030844	418.097	-0.288593	0.0986716	-2.92478	0.00344699	0.112885	Rgs10	chr7	-	128373621	128418758	880	regulator_of_G-protein_signalling_10
ENSMUSG00000000149	1962.28	-0.288271	0.0619528	-4.65307	3.27025e-06	0.00116983	Gna12	chr5	-	140758408	140830431	3416	guanine_nucleotide_binding_protein_alpha_12
ENSMUSG00000037022	328.277	-0.287867	0.144715	-1.9892	0.046679	0.414789	Mmaa	chr8	-	79266424	79294956	2843	methylmalonic_aciduria_(cobalamin_deficiency)_type_A
ENSMUSG00000071860	158.145	-0.287676	0.14311	-2.01017	0.0444135	0.40657	2900055J20Rik	chr18	+	40256962	40257684	723	RIKEN_cDNA_2900055J20_gene
ENSMUSG00000031226	305.602	-0.286565	0.116371	-2.46251	0.013797	0.236174	Pbdc1	chrX	+	105079756	105117090	3276	polysaccharide_biosynthesis_domain_containing_1
ENSMUSG00000060012	702.699	-0.286395	0.102437	-2.79582	0.00517687	0.141663	Kif13b	chr14	+	64652531	64806296	5603	kinesin_family_member_13B
ENSMUSG00000040631	436.465	-0.28628	0.105902	-2.70325	0.00686659	0.16545	Dok4	chr8	-	94863828	94876312	2604	docking_protein_4
ENSMUSG00000028347	1860.66	-0.28557	0.0642787	-4.44268	8.88443e-06	0.00237835	Tmeff1	chr4	+	48585174	48663131	2461	transmembrane_protein_with_EGF-like_and_two_follistatin-like_domains_1
ENSMUSG00000047786	840.121	-0.285515	0.0791637	-3.60664	0.000310188	0.0247282	Lix1	chr17	+	17402672	17459387	3116	limb_expression_1_homolog_(chicken)
ENSMUSG00000041161	229.36	-0.285051	0.118708	-2.40127	0.0163383	0.259586	Otud3	chr4	-	138895379	138913945	1668	OTU_domain_containing_3
ENSMUSG00000051537	507.955	-0.284969	0.0932091	-3.05731	0.00223331	0.0865469	Gm5124	chrX	+	21360865	21364622	2083	predicted_pseudogene_5124
ENSMUSG00000012296	267.983	-0.284697	0.127843	-2.22693	0.0259519	0.32407	Tjap1	chr17	-	46257851	46283026	2595	tight_junction_associated_protein_1
ENSMUSG00000087066	173.674	-0.284609	0.138205	-2.05932	0.0394635	0.392133	Gm15518	chr16	-	49758576	49798870	2108	predicted_gene_15518
ENSMUSG00000002279	274.254	-0.283725	0.108369	-2.61813	0.00884133	0.189511	Lmf1	chr17	+	25579174	25662826	3863	lipase_maturation_factor_1
ENSMUSG00000022898	617.942	-0.28315	0.0849336	-3.33379	0.000856725	0.0461474	Dscr3	chr16	-	94497783	94526830	2547	Down_syndrome_critical_region_gene_3
ENSMUSG00000044576	324.547	-0.28255	0.102776	-2.74919	0.0059743	0.152094	Gareml	chr5	+	30105161	30118378	3865	GRB2_associated_regulator_of_MAPK1-like
ENSMUSG00000028173	808.25	-0.282475	0.0893349	-3.16198	0.001567	0.0702934	Wls	chr3	+	159839737	159935833	3304	wntless_homolog_(Drosophila)
ENSMUSG00000097915	210.32	-0.281986	0.120723	-2.33582	0.0195006	0.286013	A330009N23Rik	chr15	-	101221196	101224121	1392	RIKEN_cDNA_A330009N23_gene
ENSMUSG00000032724	292.344	-0.28181	0.122852	-2.2939	0.021796	0.300174	Abtb2	chr2	+	103566310	103718423	4558	ankyrin_repeat_and_BTB_(POZ)_domain_containing_2
ENSMUSG00000026830	1391.87	-0.281635	0.0920199	-3.06059	0.00220902	0.0860954	Ermn	chr2	-	58045113	58052864	3635	ermin_ERM-like_protein
ENSMUSG00000033726	464.841	-0.281205	0.122148	-2.30216	0.0213264	0.29819	Emx1	chr6	+	85187438	85204462	1561	empty_spiracles_homeobox_1
ENSMUSG00000030315	719.702	-0.281172	0.0996064	-2.82283	0.00476022	0.135513	Vgll4	chr6	-	114860628	114969994	2198	vestigial_like_4_(Drosophila)
ENSMUSG00000001034	268.657	-0.279688	0.114975	-2.4326	0.0149907	0.246331	Mapk7	chr11	-	61488812	61494406	4238	mitogen-activated_protein_kinase_7
ENSMUSG00000032267	455.553	-0.279371	0.109097	-2.56076	0.0104445	0.20329	Usp28	chr9	+	48985385	49042517	4220	ubiquitin_specific_peptidase_28
ENSMUSG00000097634	176.567	-0.279065	0.138896	-2.00916	0.0445197	0.407126	Gm26827	chr7	-	66109515	66173121	2037	predicted_gene_26827
ENSMUSG00000054091	857.096	-0.278613	0.0767861	-3.62843	0.000285149	0.0232564	1810037I17Rik	chr3	+	122924242	122926194	1131	RIKEN_cDNA_1810037I17_gene
ENSMUSG00000040759	606.06	-0.278213	0.105137	-2.64619	0.00814041	0.180361	Cmtm5	chr14	+	54936470	54939256	869	CKLF-like_MARVEL_transmembrane_domain_containing_5
ENSMUSG00000076431	581.878	-0.278108	0.0858717	-3.23865	0.00120097	0.0571834	Sox4	chr13	-	28948919	28953713	4795	SRY_(sex_determining_region_Y)-box_4
ENSMUSG00000010064	913.053	-0.278081	0.0844697	-3.29208	0.000994476	0.0508203	Slc38a3	chr9	-	107650639	107668968	3146	solute_carrier_family_38_member_3
ENSMUSG00000039771	395.738	-0.278072	0.111025	-2.5046	0.012259	0.222246	Polr2j	chr5	+	136116631	136122947	900	polymerase_(RNA)_II_(DNA_directed)_polypeptide_J
ENSMUSG00000032609	444.759	-0.276721	0.128757	-2.14918	0.0316204	0.361291	Klhdc8b	chr9	-	108447658	108452377	1897	kelch_domain_containing_8B
ENSMUSG00000025537	305.757	-0.27591	0.123818	-2.22836	0.0258567	0.323812	Phkg1	chr5	-	129863421	129898549	2374	phosphorylase_kinase_gamma_1
ENSMUSG00000042500	260.803	-0.275809	0.133878	-2.06015	0.0393839	0.391653	Ago4	chr4	-	126489541	126533472	6537	argonaute_RISC_catalytic_subunit_4
ENSMUSG00000039824	334.534	-0.275493	0.136851	-2.01309	0.0441055	0.404714	Myl6b	chr10	-	128494157	128498685	1026	myosin_light_polypeptide_6B
ENSMUSG00000026678	1318.02	-0.275069	0.0799977	-3.43846	0.000585025	0.0356405	Rgs5	chr1	+	169655501	169695813	4096	regulator_of_G-protein_signaling_5
ENSMUSG00000096919	491.994	-0.274243	0.129728	-2.11398	0.0345171	0.373873	Gm26775	chrX	-	81070694	81073102	2197	predicted_gene_26775
ENSMUSG00000023345	260.151	-0.273704	0.119075	-2.29859	0.0215281	0.298935	Poc1a	chr9	+	106281061	106350521	1695	POC1_centriolar_protein_homolog_A_(Chlamydomonas)
ENSMUSG00000031847	184.637	-0.273678	0.133891	-2.04403	0.0409506	0.394613	1700030J22Rik	chr8	-	116969599	116978943	2971	RIKEN_cDNA_1700030J22_gene
ENSMUSG00000032607	308.465	-0.269746	0.110227	-2.44719	0.0143976	0.240264	Amt	chr9	+	108296853	108301571	1354	aminomethyltransferase
ENSMUSG00000031976	314.945	-0.269658	0.105309	-2.56064	0.0104479	0.20329	Urb2	chr8	+	124021508	124048505	6073	URB2_ribosome_biogenesis_2_homolog_(S._cerevisiae)
ENSMUSG00000025232	913.862	-0.269322	0.0984922	-2.73445	0.00624842	0.156784	Hexa	chr9	+	59539667	59565105	1865	hexosaminidase_A
ENSMUSG00000030970	280.772	-0.268856	0.114449	-2.34912	0.0188176	0.279877	Ctbp2	chr7	-	132987563	133124354	3604	C-terminal_binding_protein_2
ENSMUSG00000004633	1015.15	-0.268718	0.0705214	-3.81044	0.000138717	0.0138351	Chn2	chr6	+	54039554	54301810	2983	chimerin_2
ENSMUSG00000017176	623.937	-0.268697	0.0901866	-2.97934	0.00288867	0.101287	Nt5c3b	chr11	-	100422321	100441808	1635	5'-nucleotidase_cytosolic_IIIB
ENSMUSG00000022382	669.79	-0.268428	0.100384	-2.67402	0.00749472	0.172539	Wnt7b	chr15	-	85535439	85581821	3492	wingless-type_MMTV_integration_site_family_member_7B
ENSMUSG00000061474	321.492	-0.267709	0.127112	-2.10609	0.0351967	0.374545	Mrps36	chr13	-	100735955	100744659	701	mitochondrial_ribosomal_protein_S36
ENSMUSG00000074575	693.195	-0.267507	0.128161	-2.08727	0.0368635	0.384172	Kcng1	chr2	-	168260117	168281736	4089	potassium_voltage-gated_channel_subfamily_G_member_1
ENSMUSG00000029798	362.228	-0.266586	0.126065	-2.11467	0.0344579	0.373535	Herc6	chr6	+	57580992	57665136	5279	hect_domain_and_RLD_6
ENSMUSG00000026343	1223.06	-0.266324	0.10324	-2.57966	0.00988975	0.198378	Gpr39	chr1	+	125676995	125873862	2691	G_protein-coupled_receptor_39
ENSMUSG00000049521	294.625	-0.26554	0.121125	-2.19228	0.0283592	0.340188	Cdc42ep1	chr15	+	78842647	78850902	2542	CDC42_effector_protein_(Rho_GTPase_binding)_1
ENSMUSG00000038497	876.215	-0.264997	0.0686727	-3.85884	0.000113928	0.0121328	Tmco3	chr8	+	13288013	13322924	4533	transmembrane_and_coiled-coil_domains_3
ENSMUSG00000053289	404.203	-0.263968	0.104326	-2.53023	0.0113988	0.21403	Ddx10	chr9	-	53098454	53248112	3368	DEAD_(Asp-Glu-Ala-Asp)_box_polypeptide_10
ENSMUSG00000029563	414.09	-0.263154	0.128671	-2.04517	0.0408379	0.39455	Foxp2	chr6	+	14901349	15441977	6760	forkhead_box_P2
ENSMUSG00000089917	326.907	-0.263153	0.105452	-2.49548	0.0125788	0.224984	Uckl1	chr2	-	181569149	181584892	1849	uridine-cytidine_kinase_1-like_1
ENSMUSG00000021234	306.92	-0.262845	0.123702	-2.12481	0.0336022	0.370808	Fam161b	chr12	-	84345309	84361833	3357	family_with_sequence_similarity_161_member_B
ENSMUSG00000041205	1211.31	-0.262811	0.0750621	-3.50125	0.000463087	0.0316693	Map6d1	chr16	-	20233310	20241358	3273	MAP6_domain_containing_1
ENSMUSG00000032349	1226.88	-0.262439	0.0685872	-3.82636	0.000130052	0.013407	Elovl5	chr9	+	77917364	77984519	2782	ELOVL_family_member_5_elongation_of_long_chain_fatty_acids_(yeast)
ENSMUSG00000070814	352.011	-0.262334	0.103796	-2.5274	0.0114909	0.215003	6330408A02Rik	chr7	-	13258967	13278721	4282	RIKEN_cDNA_6330408A02_gene
ENSMUSG00000041762	1559.47	-0.262229	0.0867247	-3.02369	0.00249709	0.0926514	Gpr155	chr2	-	73341506	73386572	5061	G_protein-coupled_receptor_155
ENSMUSG00000002580	827.483	-0.261741	0.0824854	-3.17317	0.00150782	0.0685197	Mien1	chr11	-	98437708	98438991	747	migration_and_invasion_enhancer_1
ENSMUSG00000015806	3667.2	-0.26109	0.060366	-4.32512	1.5245e-05	0.0036048	Qdpr	chr5	-	45434032	45450235	1400	quinoid_dihydropteridine_reductase
ENSMUSG00000074829	225.47	-0.260954	0.126774	-2.05843	0.0395493	0.392427	2010315B03Rik	chr9	-	124291804	124312696	2623	RIKEN_cDNA_2010315B03_gene
ENSMUSG00000026456	330.591	-0.260794	0.0993954	-2.6238	0.00869545	0.187832	Cyb5r1	chr1	+	134405559	134411740	2420	cytochrome_b5_reductase_1
ENSMUSG00000051067	901.404	-0.260002	0.123313	-2.10848	0.0349897	0.374545	Lingo3	chr10	-	80832807	80844039	3433	leucine_rich_repeat_and_Ig_domain_containing_3
ENSMUSG00000097596	1003.12	-0.25964	0.100106	-2.59365	0.00949631	0.193972	Gm26673	chr6	+	126718684	126741601	3377	predicted_gene_26673
ENSMUSG00000048004	348.324	-0.259383	0.117956	-2.19899	0.0278784	0.337635	Tmem196	chr12	+	119945957	120019211	1678	transmembrane_protein_196
ENSMUSG00000062908	592.581	-0.258982	0.0946507	-2.73619	0.00621554	0.156522	Acadm	chr3	-	153922357	153944632	2047	acyl-Coenzyme_A_dehydrogenase_medium_chain
ENSMUSG00000029387	247.183	-0.258676	0.113782	-2.27345	0.0229993	0.309117	Gtf2h3	chr5	+	124579140	124597680	2672	general_transcription_factor_IIH_polypeptide_3
ENSMUSG00000000127	324.967	-0.258228	0.121904	-2.11828	0.0341513	0.372385	Fer	chr17	+	63896018	64139494	3008	fer_(fms/fps_related)_protein_kinase
ENSMUSG00000036634	2727.23	-0.258199	0.0860602	-3.00022	0.00269787	0.0972749	Mag	chr7	-	30899176	30914873	2434	myelin-associated_glycoprotein
ENSMUSG00000039831	376.951	-0.257281	0.107512	-2.39304	0.0167095	0.263108	Arhgap29	chr3	+	121953229	122016677	5711	Rho_GTPase_activating_protein_29
ENSMUSG00000034413	1215.21	-0.257209	0.0961448	-2.67523	0.00746784	0.172299	Neurl1b	chr17	+	26414829	26446349	6195	neuralized_homolog_1b_(Drosophila)
ENSMUSG00000031932	635.89	-0.256462	0.110718	-2.31635	0.020539	0.291792	Gpr83	chr9	+	14860210	14870789	4258	G_protein-coupled_receptor_83
ENSMUSG00000005225	367.875	-0.256099	0.111642	-2.29393	0.0217943	0.300174	Plekha8	chr6	+	54595111	54645839	6739	pleckstrin_homology_domain_containing_family_A_(phosphoinositide_binding_specific)_member_8
ENSMUSG00000024516	902.107	-0.254802	0.0709458	-3.5915	0.000328786	0.0255448	Sec11c	chr18	+	65800549	65817665	2768	SEC11_homolog_C_(S._cerevisiae)
ENSMUSG00000046962	393.398	-0.254737	0.107863	-2.36168	0.0181925	0.275642	Zbtb21	chr16	-	97947435	97962621	6010	zinc_finger_and_BTB_domain_containing_21
ENSMUSG00000060568	584.916	-0.254673	0.0839125	-3.03498	0.00240552	0.0899717	Fam78b	chr1	+	167001417	167091302	4986	family_with_sequence_similarity_78_member_B
ENSMUSG00000036095	3497.56	-0.254333	0.0811817	-3.13289	0.00173097	0.0743039	Dgkb	chr12	+	37880705	38633410	5544	diacylglycerol_kinase_beta
ENSMUSG00000024810	1104.5	-0.254276	0.105284	-2.41515	0.0157289	0.255156	Il33	chr19	+	29925114	29960718	2544	interleukin_33
ENSMUSG00000028542	878.104	-0.253985	0.084267	-3.01405	0.00257782	0.0951405	Slc6a9	chr4	+	117834506	117875198	3479	solute_carrier_family_6_(neurotransmitter_transporter_glycine)_member_9
ENSMUSG00000086970	422.964	-0.253503	0.108594	-2.33441	0.019574	0.286245	Bcas1os1	chr2	+	170405181	170407175	1239	breast_carcinoma_amplified_sequence_1_opposite_strand_1
ENSMUSG00000027259	343.291	-0.252125	0.114435	-2.20321	0.0275798	0.336041	Adal	chr2	+	121140428	121156680	2947	adenosine_deaminase-like
ENSMUSG00000029761	379.686	-0.251928	0.0981064	-2.5679	0.0102316	0.201129	Cald1	chr6	+	34598500	34775473	4777	caldesmon_1
ENSMUSG00000087367	858.853	-0.251587	0.0814257	-3.08977	0.00200309	0.0805336	Gm15491	chr19	+	45749508	45752310	751	predicted_gene_15491
ENSMUSG00000040495	511.829	-0.251356	0.122708	-2.0484	0.0405203	0.394487	Chrm4	chr2	+	91927249	91928688	1440	cholinergic_receptor_muscarinic_4
ENSMUSG00000030929	228.365	-0.24941	0.117385	-2.12472	0.0336097	0.370808	Eri2	chr7	-	119768679	119794058	6025	exoribonuclease_2
ENSMUSG00000001891	1520.85	-0.248458	0.0659859	-3.76533	0.000166332	0.0158938	Ugp2	chr11	-	21321138	21371201	2683	UDP-glucose_pyrophosphorylase_2
ENSMUSG00000034209	692.805	-0.248397	0.0833973	-2.97848	0.00289682	0.101287	Rasl10a	chr11	+	5058128	5060385	1110	RAS-like_family_10_member_A
ENSMUSG00000036067	417.093	-0.248051	0.120629	-2.05632	0.0397518	0.393038	Slc2a6	chr2	-	27021363	27027998	2711	solute_carrier_family_2_(facilitated_glucose_transporter)_member_6
ENSMUSG00000032534	555.402	-0.24767	0.095373	-2.59685	0.00940818	0.19344	Cep63	chr9	-	102586578	102626534	5861	centrosomal_protein_63
ENSMUSG00000049252	1115.52	-0.247127	0.0933961	-2.64601	0.00814474	0.180361	Lrp1b	chr2	-	40595248	42653598	16268	low_density_lipoprotein-related_protein_1B_(deleted_in_tumors)
ENSMUSG00000040738	560.693	-0.246656	0.108641	-2.27037	0.0231851	0.309799	Ints8	chr4	-	11199158	11254258	3433	integrator_complex_subunit_8
ENSMUSG00000068015	284.816	-0.246547	0.110238	-2.2365	0.0253191	0.321801	Lrch1	chr14	-	74754674	74947877	4706	leucine-rich_repeats_and_calponin_homology_(CH)_domain_containing_1
ENSMUSG00000013523	3029.81	-0.245631	0.0748881	-3.27997	0.00103817	0.0520989	Bcas1	chr2	-	170346991	170427845	2952	breast_carcinoma_amplified_sequence_1
ENSMUSG00000021327	678.166	-0.245624	0.123453	-1.98962	0.0466329	0.414789	Zkscan3	chr13	-	21387013	21402755	5788	zinc_finger_with_KRAB_and_SCAN_domains_3
ENSMUSG00000097287	421.199	-0.245213	0.11638	-2.10699	0.0351181	0.374545	D130017N08Rik	chr5	+	143758325	143767130	3711	RIKEN_cDNA_D130017N08_gene
ENSMUSG00000021013	294.103	-0.244513	0.116302	-2.10239	0.0355188	0.376251	Ttc8	chr12	+	98920574	98983238	2272	tetratricopeptide_repeat_domain_8
ENSMUSG00000032737	754.013	-0.244449	0.0772432	-3.16466	0.00155264	0.0699986	Inppl1	chr7	-	101822632	101838076	4842	inositol_polyphosphate_phosphatase-like_1
ENSMUSG00000035181	272.905	-0.24405	0.120215	-2.03011	0.0423458	0.398897	Heatr5a	chr12	-	51875873	51971321	7761	HEAT_repeat_containing_5A
ENSMUSG00000021613	507.226	-0.243773	0.107739	-2.26263	0.0236584	0.311004	Hapln1	chr13	+	89540636	89611832	5055	hyaluronan_and_proteoglycan_link_protein_1
ENSMUSG00000026172	311.995	-0.24356	0.101753	-2.39362	0.0166828	0.262985	Bcs1l	chr1	+	74588289	74592443	1890	BCS1-like_(yeast)
ENSMUSG00000073468	518.189	-0.243446	0.0898313	-2.71004	0.0067276	0.163534	Sft2d1	chr17	+	8311102	8396852	2490	SFT2_domain_containing_1
ENSMUSG00000042604	549.872	-0.243103	0.108462	-2.24136	0.0250025	0.319423	Kcna4	chr2	+	107290639	107298502	4792	potassium_voltage-gated_channel_shaker-related_subfamily_member_4
ENSMUSG00000019997	683.848	-0.243001	0.112565	-2.15876	0.0308686	0.356496	Ctgf	chr10	+	24595442	24598683	2490	connective_tissue_growth_factor
ENSMUSG00000026519	580.3	-0.242927	0.117098	-2.07457	0.0380268	0.386525	Tmem63a	chr1	+	180942344	180975112	3306	transmembrane_protein_63a
ENSMUSG00000046523	457.961	-0.242636	0.123041	-1.97198	0.0486114	0.420758	Kctd4	chr14	+	75955003	75965217	3015	potassium_channel_tetramerisation_domain_containing_4
ENSMUSG00000031425	32938.3	-0.242609	0.0729865	-3.32403	0.000887268	0.0476087	Plp1	chrX	+	136822671	136839733	4699	proteolipid_protein_(myelin)_1
ENSMUSG00000021495	952.464	-0.241973	0.121306	-1.99473	0.0460726	0.412025	Fam193b	chr13	-	55539319	55571120	4338	family_with_sequence_similarity_193_member_B
ENSMUSG00000036372	326.859	-0.241947	0.115107	-2.10192	0.0355599	0.3764	Tmem258	chr19	+	10204014	10207824	1026	transmembrane_protein_258
ENSMUSG00000027978	490.363	-0.241863	0.113367	-2.13345	0.0328877	0.368573	Prss12	chr3	+	123446913	123506602	2607	protease_serine_12_neurotrypsin_(motopsin)
ENSMUSG00000031673	1146.53	-0.241716	0.0780244	-3.09796	0.00194859	0.079256	Cdh11	chr8	-	102632995	102785111	4216	cadherin_11
ENSMUSG00000002428	511.362	-0.241597	0.0936637	-2.57941	0.00989685	0.198378	Hltf	chr3	+	20057811	20118490	4955	helicase-like_transcription_factor
ENSMUSG00000058454	555.349	-0.241263	0.0865036	-2.78905	0.00528631	0.142649	Dhcr7	chr7	+	143823145	143848410	2815	7-dehydrocholesterol_reductase
ENSMUSG00000036882	3203.71	-0.240659	0.084485	-2.84854	0.00439203	0.128996	Arhgap33	chr7	-	30522226	30534180	4280	Rho_GTPase_activating_protein_33
ENSMUSG00000052593	334.75	-0.240194	0.120387	-1.99519	0.0460225	0.412025	Adam17	chr12	-	21323509	21373632	4469	a_disintegrin_and_metallopeptidase_domain_17
ENSMUSG00000001774	1123.7	-0.240009	0.0917303	-2.61646	0.00888472	0.190016	Chordc1	chr9	+	18292267	18314000	2205	cysteine_and_histidine-rich_domain_(CHORD)-containing_zinc-binding_protein_1
ENSMUSG00000030064	348.072	-0.239178	0.114976	-2.08024	0.0375039	0.386138	Frmd4b	chr6	-	97286867	97617541	4913	FERM_domain_containing_4B
ENSMUSG00000031570	342.557	-0.2391	0.101338	-2.35942	0.0183033	0.275756	Ppapdc1b	chr8	+	25720061	25724887	2099	phosphatidic_acid_phosphatase_type_2_domain_containing_1B
ENSMUSG00000029657	6423	-0.238869	0.0804166	-2.9704	0.00297416	0.103108	Hsph1	chr5	-	149614287	149636376	4764	heat_shock_105kDa/110kDa_protein_1
ENSMUSG00000034573	321.043	-0.238703	0.116268	-2.05303	0.0400692	0.393997	Ptpn13	chr5	+	103425192	103598359	8280	protein_tyrosine_phosphatase_non-receptor_type_13
ENSMUSG00000013539	1334.74	-0.23779	0.0685751	-3.46758	0.000525171	0.0336085	Tango2	chr16	-	18300825	18348103	3813	transport_and_golgi_organization_2
ENSMUSG00000030605	3033.63	-0.23753	0.0814202	-2.91734	0.00353033	0.114606	Mfge8	chr7	-	79133769	79149060	2125	milk_fat_globule-EGF_factor_8_protein
ENSMUSG00000050022	747.269	-0.237429	0.0859841	-2.76131	0.00575704	0.149287	Amz1	chr5	+	140724127	140761439	4037	archaelysin_family_metallopeptidase_1
ENSMUSG00000093930	5630.54	-0.237379	0.0835344	-2.84169	0.00448751	0.130428	Hmgcs1	chr13	+	119690462	119708086	3233	3-hydroxy-3-methylglutaryl-Coenzyme_A_synthase_1
ENSMUSG00000070858	473.522	-0.236969	0.0857403	-2.7638	0.00571323	0.149261	Gm1673	chr5	+	33983437	33985013	661	predicted_gene_1673
ENSMUSG00000024817	932.894	-0.236907	0.0799609	-2.96278	0.00304874	0.103999	Uhrf2	chr19	+	30030513	30093722	3536	ubiquitin-like_containing_PHD_and_RING_finger_domains_2
ENSMUSG00000019978	1792.17	-0.236775	0.0770185	-3.07426	0.00211025	0.0829298	Epb4.1l2	chr10	+	25359798	25523519	4389	erythrocyte_protein_band_4.1-like_2
ENSMUSG00000074968	3793.32	-0.236583	0.0698917	-3.385	0.000711794	0.0410341	Ano3	chr2	-	110655201	110950923	6705	anoctamin_3
ENSMUSG00000021143	2640.42	-0.236433	0.0674961	-3.50292	0.000460183	0.0316257	Pacs2	chr12	+	113014508	113074401	5480	phosphofurin_acidic_cluster_sorting_protein_2
ENSMUSG00000059142	391.931	-0.236316	0.10763	-2.19563	0.0281181	0.338461	Zfp945	chr17	-	22846697	22867134	6497	zinc_finger_protein_945
ENSMUSG00000030854	4312.13	-0.236047	0.0856051	-2.75739	0.00582642	0.150248	Ptpn5	chr7	-	47077798	47133684	3296	protein_tyrosine_phosphatase_non-receptor_type_5
ENSMUSG00000022706	391.745	-0.235928	0.0966256	-2.44167	0.0146194	0.242516	Mrpl40	chr16	-	18872018	18876767	1185	mitochondrial_ribosomal_protein_L40
ENSMUSG00000054414	425.054	-0.235292	0.0916506	-2.56727	0.0102503	0.201129	Slc30a7	chr3	-	115938973	116007406	9020	solute_carrier_family_30_(zinc_transporter)_member_7
ENSMUSG00000029333	1282.38	-0.234389	0.100669	-2.32831	0.0198958	0.287988	Rasgef1b	chr5	-	99217426	99252927	2990	RasGEF_domain_family_member_1B
ENSMUSG00000051890	397.895	-0.234307	0.0998451	-2.34671	0.0189401	0.280321	Klhdc1	chr12	+	69241176	69284632	2620	kelch_domain_containing_1
ENSMUSG00000021666	1337.66	-0.232815	0.0779115	-2.9882	0.00280624	0.0991136	Gfm2	chr13	+	97137937	97181195	4416	G_elongation_factor_mitochondrial_2
ENSMUSG00000031558	647.108	-0.232265	0.116566	-1.99255	0.0463103	0.412883	Slit2	chr5	+	47983155	48306282	6854	slit_homolog_2_(Drosophila)
ENSMUSG00000057342	1337.82	-0.231821	0.0628574	-3.68805	0.000225975	0.019953	Sphk2	chr7	-	45709467	45718002	3548	sphingosine_kinase_2
ENSMUSG00000028919	383.392	-0.230902	0.115225	-2.00392	0.0450782	0.408904	Arhgef19	chr4	+	141239499	141257564	3414	Rho_guanine_nucleotide_exchange_factor_(GEF)_19
ENSMUSG00000005973	516.35	-0.230897	0.111308	-2.0744	0.0380421	0.386525	Rcn1	chr2	-	105386291	105399319	2720	reticulocalbin_1
ENSMUSG00000032114	398.07	-0.230212	0.0994368	-2.31516	0.0206041	0.291976	Slc37a4	chr9	+	44398176	44402963	2083	solute_carrier_family_37_(glucose-6-phosphate_transporter)_member_4
ENSMUSG00000029246	468.873	-0.230027	0.0989276	-2.3252	0.020061	0.28823	Ppat	chr5	-	76913249	76951578	4158	phosphoribosyl_pyrophosphate_amidotransferase
ENSMUSG00000052133	368.94	-0.229864	0.11406	-2.01529	0.0438744	0.403488	Sema5b	chr16	+	35541145	35664732	4646	sema_domain_seven_thrombospondin_repeats_(type_1_and_type_1-like)_transmembrane_domain_(TM)_and_short_cytoplasmic_domain_(semaphorin)_5B
ENSMUSG00000028034	1574.67	-0.229819	0.0901322	-2.5498	0.0107785	0.20767	Fubp1	chr3	+	152210458	152236830	6491	far_upstream_element_(FUSE)_binding_protein_1
ENSMUSG00000026893	549.816	-0.229625	0.0916008	-2.5068	0.0121828	0.221884	Gca	chr2	+	62664285	62694109	3330	grancalcin
ENSMUSG00000022131	471.101	-0.229026	0.112273	-2.03991	0.0413595	0.39521	Gpr180	chr14	+	118137127	118164232	2877	G_protein-coupled_receptor_180
ENSMUSG00000020522	619.095	-0.228634	0.113183	-2.02003	0.0433806	0.402003	Mfap3	chr11	+	57518664	57533815	4839	microfibrillar-associated_protein_3
ENSMUSG00000030235	931.062	-0.227538	0.102869	-2.21191	0.0269726	0.331246	Slco1c1	chr6	+	141524386	141570177	3178	solute_carrier_organic_anion_transporter_family_member_1c1
ENSMUSG00000078588	243.448	-0.227137	0.107662	-2.10973	0.034882	0.374371	Ccdc24	chr4	-	117866524	117872557	3990	coiled-coil_domain_containing_24
ENSMUSG00000011884	623.361	-0.227081	0.104059	-2.18223	0.0290928	0.344538	Gltp	chr5	-	114669403	114690984	1757	glycolipid_transfer_protein
ENSMUSG00000022075	3074.89	-0.226983	0.0655841	-3.46094	0.00053829	0.0339805	Rhobtb2	chr14	-	69784990	69805530	5216	Rho-related_BTB_domain_containing_2
ENSMUSG00000028007	276.217	-0.22698	0.1101	-2.06158	0.0392479	0.391363	Snx7	chr3	-	117781497	117868936	2171	sorting_nexin_7
ENSMUSG00000045294	1559.31	-0.226878	0.0836429	-2.71246	0.00667854	0.16346	Insig1	chr5	+	28071363	28078662	2697	insulin_induced_gene_1
ENSMUSG00000005481	253.839	-0.2262	0.10736	-2.10694	0.0351232	0.374545	Ddx39	chr8	+	83715177	83726892	3836	DEAD_(Asp-Glu-Ala-Asp)_box_polypeptide_39
ENSMUSG00000040250	423.506	-0.226019	0.104028	-2.17267	0.0298049	0.349125	Asun	chr6	-	146549632	146577835	3059	asunder_spermatogenesis_regulator
ENSMUSG00000026566	299.77	-0.225666	0.11363	-1.98598	0.0470359	0.415315	Mpzl1	chr1	-	165592181	165634541	2356	myelin_protein_zero-like_1
ENSMUSG00000029471	7355.43	-0.225447	0.0580821	-3.88152	0.000103807	0.0114937	Camkk2	chr5	-	122731173	122779410	4843	calcium/calmodulin-dependent_protein_kinase_kinase_2_beta
ENSMUSG00000038267	1731.22	-0.225038	0.0545744	-4.1235	3.7315e-05	0.00584924	Slc22a23	chr13	-	34179158	34345182	6251	solute_carrier_family_22_member_23
ENSMUSG00000000776	368.469	-0.224348	0.113423	-1.97796	0.0479327	0.418517	Polr3d	chr14	-	70438748	70443471	2049	polymerase_(RNA)_III_(DNA_directed)_polypeptide_D
ENSMUSG00000033295	1986.77	-0.223287	0.0762418	-2.92867	0.00340416	0.112008	Ptprf	chr4	-	118208213	118291405	7656	protein_tyrosine_phosphatase_receptor_type_F
ENSMUSG00000020413	301.012	-0.223182	0.11036	-2.02232	0.0431435	0.401594	Hus1	chr11	-	8993137	9011191	4640	Hus1_homolog_(S._pombe)
ENSMUSG00000029916	609.229	-0.223034	0.0853596	-2.61287	0.00897847	0.190652	Agk	chr6	+	40325478	40396762	2225	acylglycerol_kinase
ENSMUSG00000025892	2254.89	-0.222994	0.056406	-3.95338	7.70556e-05	0.00918806	Gria4	chr9	-	4417899	4796234	5441	glutamate_receptor_ionotropic_AMPA4_(alpha_4)
ENSMUSG00000042406	2570.88	-0.222773	0.0797801	-2.79234	0.00523286	0.142416	Atf4	chr15	+	80255184	80257540	1724	activating_transcription_factor_4
ENSMUSG00000038936	1123.36	-0.22213	0.0634082	-3.50317	0.000459749	0.0316257	Sccpdh	chr1	+	179668210	179687189	3561	saccharopine_dehydrogenase_(putative)
ENSMUSG00000029090	440.801	-0.22178	0.0875726	-2.53253	0.0113243	0.213989	Gpr125	chr5	-	49959951	50058996	4475	G_protein-coupled_receptor_125
ENSMUSG00000023908	376.746	-0.221664	0.110677	-2.0028	0.0451983	0.40919	Pkmyt1	chr17	+	23726336	23736729	2039	protein_kinase_membrane_associated_tyrosine/threonine_1
ENSMUSG00000022828	370.742	-0.221443	0.110557	-2.00299	0.0451788	0.40919	Gtf2e1	chr16	-	37509790	37539789	3798	general_transcription_factor_II_E_polypeptide_1_(alpha_subunit)
ENSMUSG00000029669	328.304	-0.221043	0.106502	-2.07547	0.0379427	0.386525	Tspan12	chr6	-	21771395	21852515	2490	tetraspanin_12
ENSMUSG00000045092	2637.91	-0.220589	0.0713085	-3.09345	0.00197845	0.0797728	S1pr1	chr3	-	115710433	115715055	3029	sphingosine-1-phosphate_receptor_1
ENSMUSG00000039682	977.779	-0.220337	0.0762706	-2.88889	0.00386602	0.12066	Lap3	chr5	+	45493374	45512674	2250	leucine_aminopeptidase_3
ENSMUSG00000025950	730.425	-0.220241	0.0874571	-2.51828	0.011793	0.218782	Idh1	chr1	-	65158616	65186500	2302	isocitrate_dehydrogenase_1_(NADP+)_soluble
ENSMUSG00000043252	1313.36	-0.219449	0.0767384	-2.8597	0.00424037	0.12722	Tmem64	chr4	+	15265831	15286753	4670	transmembrane_protein_64
ENSMUSG00000070462	1052.87	-0.219312	0.107105	-2.04763	0.0405965	0.394527	Mesdc1	chr7	-	83879873	83884305	4433	mesoderm_development_candidate_1
ENSMUSG00000038079	490.457	-0.219195	0.0983141	-2.22954	0.0257779	0.323115	Tmem237	chr1	-	59100590	59120408	1869	transmembrane_protein_237
ENSMUSG00000097272	517.033	-0.219122	0.102411	-2.13964	0.0323836	0.365397	Gm26649	chr1	+	64029463	64032927	3196	predicted_gene_26649
ENSMUSG00000024827	603.061	-0.218474	0.0799836	-2.73148	0.00630504	0.157637	Gldc	chr19	-	30098449	30175418	3754	glycine_decarboxylase
ENSMUSG00000021242	1129.39	-0.217921	0.092332	-2.36019	0.0182658	0.275756	Npc2	chr12	-	84754560	84773112	3261	Niemann-Pick_type_C2
ENSMUSG00000033006	835.569	-0.217875	0.096377	-2.26066	0.0237805	0.311514	Sox10	chr15	-	79154913	79164490	2713	SRY_(sex_determining_region_Y)-box_10
ENSMUSG00000052336	868.898	-0.217837	0.0827474	-2.63255	0.00847471	0.18424	Cx3cr1	chr9	-	119901616	120068283	3729	chemokine_(C-X3-C_motif)_receptor_1
ENSMUSG00000005374	686.102	-0.217481	0.0726568	-2.99326	0.00276015	0.0983142	Tbl2	chr5	+	135149657	135163873	5601	transducin_(beta)-like_2
ENSMUSG00000023909	1411.85	-0.217328	0.0586405	-3.7061	0.000210475	0.0191918	Paqr4	chr17	-	23736186	23740330	2507	progestin_and_adipoQ_receptor_family_member_IV
ENSMUSG00000074884	1801.28	-0.217114	0.0693772	-3.12947	0.00175122	0.0749424	Serf2	chr2	+	121449195	121458313	3105	small_EDRK-rich_factor_2
ENSMUSG00000063787	435.34	-0.217083	0.104901	-2.06941	0.0385075	0.387603	Chchd1	chr14	+	20703027	20704417	587	coiled-coil-helix-coiled-coil-helix_domain_containing_1
ENSMUSG00000033039	1237.65	-0.217058	0.0735097	-2.95278	0.00314923	0.106326	Micall1	chr15	+	79108972	79136897	6701	microtubule_associated_monooxygenase_calponin_and_LIM_domain_containing_-like_1
ENSMUSG00000049036	380.916	-0.216912	0.102299	-2.12037	0.0339745	0.371166	Tmem121	chr12	+	113185903	113189520	1598	transmembrane_protein_121
ENSMUSG00000030979	395.129	-0.216599	0.0938358	-2.30828	0.0209837	0.295999	Uros	chr7	-	133686243	133710072	2189	uroporphyrinogen_III_synthase
ENSMUSG00000036510	991.111	-0.2165	0.0822444	-2.6324	0.00847839	0.18424	Cdh8	chr8	-	99024471	99416471	4594	cadherin_8
ENSMUSG00000011257	771.03	-0.215828	0.0752987	-2.86629	0.00415308	0.125956	Pabpc4	chr4	+	123262351	123298925	3166	poly(A)_binding_protein_cytoplasmic_4
ENSMUSG00000043162	328.863	-0.215101	0.106564	-2.01852	0.0435374	0.402003	Pyurf	chr6	-	57686576	57692078	3573	Pigy_upstream_reading_frame
ENSMUSG00000038264	4595.75	-0.21508	0.0590139	-3.64456	0.000267847	0.0226081	Sema7a	chr9	+	57940113	57962864	3296	sema_domain_immunoglobulin_domain_(Ig)_and_GPI_membrane_anchor_(semaphorin)_7A
ENSMUSG00000020151	370.061	-0.214661	0.0960642	-2.23456	0.0254465	0.322009	Ptprr	chr10	+	116018213	116274932	3619	protein_tyrosine_phosphatase_receptor_type_R
ENSMUSG00000020069	793.021	-0.214525	0.086567	-2.47814	0.0132069	0.230385	Hnrnph3	chr10	-	63014664	63024217	2213	heterogeneous_nuclear_ribonucleoprotein_H3
ENSMUSG00000038530	9156.59	-0.214118	0.0514639	-4.16054	3.17493e-05	0.0053937	Rgs4	chr1	-	169741477	169747642	2941	regulator_of_G-protein_signaling_4
ENSMUSG00000084799	572.355	-0.213223	0.0965212	-2.20908	0.027169	0.332778	Ino80dos	chr1	+	63113078	63158290	1576	INO80_complex_subunit_D_opposite_strand
ENSMUSG00000036339	550.714	-0.212892	0.0863256	-2.46615	0.0136572	0.235225	Tmem260	chr14	+	48446128	48515135	5164	transmembrane_protein_260
ENSMUSG00000020167	426.994	-0.212804	0.10451	-2.03622	0.0417284	0.396832	Tcf3	chr10	-	80409514	80433647	2950	transcription_factor_3
ENSMUSG00000022311	650.306	-0.212377	0.10493	-2.02398	0.0429723	0.400944	Csmd3	chr15	-	47580637	48792063	13022	CUB_and_Sushi_multiple_domains_3
ENSMUSG00000027411	958.554	-0.212204	0.0671627	-3.15954	0.00158017	0.0704774	Vps16	chr2	+	130424339	130444269	3161	vacuolar_protein_sorting_16_(yeast)
ENSMUSG00000046321	776.572	-0.212201	0.0936639	-2.26556	0.0234784	0.311004	Hs3st2	chr7	+	121392296	121501768	2270	heparan_sulfate_(glucosamine)_3-O-sulfotransferase_2
ENSMUSG00000054162	2596.6	-0.212168	0.0977496	-2.17053	0.0299668	0.349554	Spock3	chr8	+	62951009	63357103	3201	sparc/osteonectin_cwcv_and_kazal-like_domains_proteoglycan_3
ENSMUSG00000030629	833.632	-0.212086	0.086761	-2.44448	0.014506	0.240948	Zfand6	chr7	-	84615054	84679361	1658	zinc_finger_AN1-type_domain_6
ENSMUSG00000060961	3540.06	-0.211996	0.079105	-2.67993	0.00736372	0.171219	Slc4a4	chr5	+	88886818	89239653	7931	solute_carrier_family_4_(anion_exchanger)_member_4
ENSMUSG00000021670	2345.24	-0.211466	0.0818915	-2.58227	0.00981536	0.198378	Hmgcr	chr13	-	96648967	96670936	4425	3-hydroxy-3-methylglutaryl-Coenzyme_A_reductase
ENSMUSG00000040488	1004.28	-0.211055	0.0749204	-2.81706	0.00484657	0.13637	Ltbp4	chr7	-	27305136	27337692	5386	latent_transforming_growth_factor_beta_binding_protein_4
ENSMUSG00000053062	863.149	-0.210198	0.0868263	-2.4209	0.015482	0.252029	Jam2	chr16	+	84774123	84825928	4370	junction_adhesion_molecule_2
ENSMUSG00000025499	2330.08	-0.21013	0.0763384	-2.75262	0.00591212	0.151339	Hras	chr7	-	141189105	141194005	2828	Harvey_rat_sarcoma_virus_oncogene
ENSMUSG00000003528	554.243	-0.209968	0.0902967	-2.32532	0.0200551	0.28823	Slc25a1	chr16	-	17925211	17928219	1678	solute_carrier_family_25_(mitochondrial_carrier_citrate_transporter)_member_1
ENSMUSG00000087221	402.716	-0.209919	0.102934	-2.03937	0.0414134	0.395225	BC037032	chr15	-	4021686	4027405	3974	cDNA_Sequence_BC037032
ENSMUSG00000075012	1595.76	-0.2092	0.0769376	-2.71909	0.00654618	0.160962	Fjx1	chr2	-	102449366	102452499	3134	four_jointed_box_1_(Drosophila)
ENSMUSG00000001334	1728.14	-0.209117	0.0667354	-3.13352	0.00172725	0.0743039	Fndc5	chr4	+	129136999	129144593	2763	fibronectin_type_III_domain_containing_5
ENSMUSG00000001229	1399.23	-0.208215	0.0734518	-2.83471	0.00458666	0.132197	Dpp9	chr17	-	56186682	56218889	3509	dipeptidylpeptidase_9
ENSMUSG00000018340	2020.57	-0.207382	0.0710907	-2.91715	0.00353241	0.114606	Anxa6	chr11	-	54979108	55033445	2489	annexin_A6
ENSMUSG00000067722	578.551	-0.207324	0.0803486	-2.58031	0.00987116	0.198378	BC003965	chr17	+	25184561	25187661	3022	cDNA_sequence_BC003965
ENSMUSG00000018417	906.187	-0.206973	0.0652147	-3.17373	0.00150496	0.0685197	Myo1b	chr1	-	51749765	51916071	5052	myosin_IB
ENSMUSG00000005674	1311.11	-0.206868	0.0778955	-2.65571	0.00791427	0.178252	Tomm40l	chr1	-	171217802	171222514	2921	translocase_of_outer_mitochondrial_membrane_40_homolog-like_(yeast)
ENSMUSG00000031823	752.527	-0.205657	0.0921146	-2.23262	0.025574	0.322054	Zdhhc7	chr8	-	120081095	120101482	2864	zinc_finger_DHHC_domain_containing_7
ENSMUSG00000012640	506.296	-0.205627	0.0841202	-2.44444	0.0145076	0.240948	Zfp715	chr7	-	43296197	43313294	4363	zinc_finger_protein_715
ENSMUSG00000001441	3327.95	-0.205604	0.0570996	-3.6008	0.000317238	0.0250901	Npepps	chr11	-	97205842	97280638	4215	aminopeptidase_puromycin_sensitive
ENSMUSG00000040339	1149.13	-0.205453	0.103498	-1.9851	0.0471336	0.415651	Fam102b	chr3	-	108970997	109027607	5702	family_with_sequence_similarity_102_member_B
ENSMUSG00000058267	610.566	-0.204579	0.0877703	-2.33084	0.0197617	0.287988	Mrps14	chr1	+	160195215	160202170	2999	mitochondrial_ribosomal_protein_S14
ENSMUSG00000031391	2658.97	-0.204521	0.0817126	-2.50293	0.0123171	0.222298	L1cam	chrX	-	73853778	73896105	5126	L1_cell_adhesion_molecule
ENSMUSG00000026116	1428.32	-0.204339	0.0645796	-3.16414	0.00155541	0.0699986	Tmem131	chr1	-	36792194	36943666	6543	transmembrane_protein_131
ENSMUSG00000050379	1789.03	-0.204168	0.0603582	-3.3826	0.000718024	0.0412229	2021-09-06	chrX	-	36911326	36991794	4673	septin_6
ENSMUSG00000026005	535.208	-0.204088	0.0968002	-2.10835	0.035001	0.374545	Rpe	chr1	+	66700831	66719805	2724	ribulose-5-phosphate-3-epimerase
ENSMUSG00000027605	1167.44	-0.204024	0.0800295	-2.54936	0.0107921	0.20767	Acss2	chr2	+	155517948	155585724	3609	acyl-CoA_synthetase_short-chain_family_member_2
ENSMUSG00000022914	2473.16	-0.203584	0.0612863	-3.32185	0.000894236	0.0476174	Brwd1	chr16	-	95992092	96082526	9843	bromodomain_and_WD_repeat_domain_containing_1
ENSMUSG00000041220	1317.71	-0.202508	0.0725934	-2.78962	0.00527706	0.142649	Elovl6	chr3	+	129532386	129638495	5951	ELOVL_family_member_6_elongation_of_long_chain_fatty_acids_(yeast)
ENSMUSG00000024816	436.614	-0.202505	0.0952207	-2.12669	0.0334462	0.370329	Frmd8	chr19	-	5849702	5875274	4504	FERM_domain_containing_8
ENSMUSG00000032482	6597.9	-0.202486	0.0499277	-4.05559	5.00088e-05	0.00711911	Cspg5	chr9	+	110243783	110262575	3870	chondroitin_sulfate_proteoglycan_5
ENSMUSG00000022106	471.687	-0.202245	0.0861882	-2.34655	0.018948	0.280321	Rcbtb2	chr14	+	73123037	73207843	3622	regulator_of_chromosome_condensation_(RCC1)_and_BTB_(POZ)_domain_containing_protein_2
ENSMUSG00000027452	608.364	-0.202109	0.0814779	-2.48054	0.0131184	0.229919	Acss1	chr2	-	150618105	150668500	3618	acyl-CoA_synthetase_short-chain_family_member_1
ENSMUSG00000027804	1394.72	-0.201988	0.0713906	-2.82934	0.00466444	0.133875	Ppid	chr3	+	79591342	79603650	3777	peptidylprolyl_isomerase_D_(cyclophilin_D)
ENSMUSG00000002015	1028.3	-0.201631	0.0799601	-2.52165	0.0116808	0.217278	Bcap31	chrX	-	73686178	73716175	1219	B_cell_receptor_associated_protein_31
ENSMUSG00000036902	1751.52	-0.20121	0.0688635	-2.92186	0.00347944	0.113415	Neto2	chr8	-	85636588	85690973	5610	neuropilin_(NRP)_and_tolloid_(TLL)-like_2
ENSMUSG00000003873	621.076	-0.200997	0.0855542	-2.34935	0.0188061	0.279877	Bax	chr7	-	45461695	45466898	869	BCL2-associated_X_protein
ENSMUSG00000041343	385.379	-0.200206	0.0978223	-2.04663	0.0406942	0.394527	Ankrd42	chr7	-	92581723	92637142	3542	ankyrin_repeat_domain_42
ENSMUSG00000008035	2041.68	-0.200074	0.0600024	-3.33443	0.000854757	0.0461474	Mid1ip1	chrX	+	10715013	10719690	2022	Mid1_interacting_protein_1_(gastrulation_specific_G12-like_(zebrafish))
ENSMUSG00000056211	4598.76	-0.20005	0.0782646	-2.55608	0.010586	0.205403	R3hdm1	chr1	+	128103301	128237736	8458	R3H_domain_containing_1
ENSMUSG00000029359	842.727	-0.19955	0.0963934	-2.07016	0.0384371	0.387585	Tesc	chr5	+	118027743	118061878	1031	tescalcin
ENSMUSG00000027827	2933.41	-0.198941	0.0861663	-2.3088	0.0209544	0.295886	Kcnab1	chr3	+	65109384	65378223	4382	potassium_voltage-gated_channel_shaker-related_subfamily_beta_member_1
ENSMUSG00000031333	1016.38	-0.198906	0.0749535	-2.65373	0.00796076	0.178252	Abcb7	chrX	-	104280657	104413856	5667	ATP-binding_cassette_sub-family_B_(MDR/TAP)_member_7
ENSMUSG00000027274	800.101	-0.198743	0.0809431	-2.45534	0.0140751	0.238303	Mkks	chr2	-	136873780	136891389	3178	McKusick-Kaufman_syndrome
ENSMUSG00000000416	2318.83	-0.197455	0.100587	-1.96303	0.049643	0.42391	Cttnbp2	chr6	-	18366478	18514869	5905	cortactin_binding_protein_2
ENSMUSG00000039195	2231.01	-0.197255	0.0666027	-2.96167	0.00305972	0.103999	1110008P14Rik	chr2	-	32377097	32381938	2618	RIKEN_cDNA_1110008P14_gene
ENSMUSG00000020790	1120.81	-0.19718	0.0717183	-2.74937	0.00597098	0.152094	Ankfy1	chr11	+	72690006	72772146	8030	ankyrin_repeat_and_FYVE_domain_containing_1
ENSMUSG00000047044	515.586	-0.196983	0.0860234	-2.28987	0.0220286	0.301887	D030056L22Rik	chr19	+	18713193	18718428	1677	RIKEN_cDNA_D030056L22_gene
ENSMUSG00000015697	788.632	-0.19692	0.0874553	-2.25167	0.0243433	0.315537	Setdb1	chr3	-	95323525	95357202	5652	SET_domain_bifurcated_1
ENSMUSG00000020283	715.514	-0.196848	0.0977563	-2.01366	0.0440455	0.404714	Pex13	chr11	-	23646479	23665959	4146	peroxisomal_biogenesis_factor_13
ENSMUSG00000019920	552.572	-0.196636	0.0973791	-2.01928	0.0434579	0.402003	Lims1	chr10	+	58323466	58424691	4327	LIM_and_senescent_cell_antigen-like_domains_1
ENSMUSG00000036138	1087.46	-0.196401	0.0800633	-2.45307	0.0141643	0.238689	Acaa1a	chr9	+	119339676	119350299	3668	acetyl-Coenzyme_A_acyltransferase_1A
ENSMUSG00000032570	3268.38	-0.195512	0.0528217	-3.70136	0.00021445	0.0193019	Atp2c1	chr9	-	105403539	105527319	5637	ATPase_Ca++-sequestering
ENSMUSG00000020733	1066.53	-0.19474	0.0847697	-2.29728	0.0216027	0.298988	Slc9a3r1	chr11	+	115163341	115181181	1925	solute_carrier_family_9_(sodium/hydrogen_exchanger)_member_3_regulator_1
ENSMUSG00000046159	1445.51	-0.194458	0.0843052	-2.30659	0.0210776	0.296635	Chrm3	chr13	-	9875486	10360844	4336	cholinergic_receptor_muscarinic_3_cardiac
ENSMUSG00000084883	691.204	-0.19423	0.0873742	-2.22297	0.0262176	0.325511	Ccdc85c	chr12	-	108206345	108275417	1547	coiled-coil_domain_containing_85C
ENSMUSG00000004865	1283.55	-0.194214	0.0730277	-2.65945	0.00782674	0.177459	Srpk1	chr17	-	28587648	28622521	4956	serine/arginine-rich_protein_specific_kinase_1
ENSMUSG00000042508	1066.63	-0.194053	0.0805529	-2.40901	0.0159959	0.257688	Dmtf1	chr5	-	9118801	9161776	5057	cyclin_D_binding_myb-like_transcription_factor_1
ENSMUSG00000034761	1014.95	-0.193752	0.0668841	-2.89684	0.00376944	0.118708	Map4k5	chr12	-	69803750	69893200	4498	mitogen-activated_protein_kinase_kinase_kinase_kinase_5
ENSMUSG00000026344	2126.7	-0.193618	0.096294	-2.0107	0.0443574	0.406323	Lypd1	chr1	-	125867622	125913101	6464	Ly6/Plaur_domain_containing_1
ENSMUSG00000044715	635.144	-0.193386	0.0761682	-2.53893	0.0111193	0.21192	Gskip	chr12	+	105685352	105703047	2776	GSK3B_interacting_protein
ENSMUSG00000029093	1125.63	-0.193378	0.07907	-2.44565	0.014459	0.240712	Sorcs2	chr5	-	36017180	36398139	5707	sortilin-related_VPS10_domain_containing_receptor_2
ENSMUSG00000041889	2299.11	-0.193345	0.0710766	-2.72023	0.00652372	0.160799	Shisa4	chr1	-	135371057	135375237	1763	shisa_family_member_4
ENSMUSG00000020087	391.168	-0.191991	0.0940848	-2.04062	0.0412886	0.395113	Tysnd1	chr10	+	61695514	61702773	2286	trypsin_domain_containing_1
ENSMUSG00000052698	3366.36	-0.191942	0.051333	-3.73915	0.000184645	0.0171733	Tln2	chr9	-	67217087	67559703	12132	talin_2
ENSMUSG00000020361	5798.22	-0.191799	0.0550697	-3.48284	0.000496119	0.0324947	Hspa4	chr11	-	53259814	53300457	4618	heat_shock_protein_4
ENSMUSG00000037348	1622.63	-0.191759	0.0714181	-2.68502	0.00725265	0.170627	Paqr7	chr4	+	134496697	134510235	3550	progestin_and_adipoQ_receptor_family_member_VII
ENSMUSG00000028261	583.527	-0.191631	0.0946174	-2.02532	0.0428343	0.400524	Ndufaf4	chr4	+	24898083	24905001	3632	NADH_dehydrogenase_(ubiquinone)_1_alpha_subcomplex_assembly_factor_4
ENSMUSG00000024077	2447.51	-0.190426	0.0901247	-2.11291	0.0346081	0.374277	Strn	chr17	-	78649913	78737196	8629	striatin_calmodulin_binding_protein
ENSMUSG00000028550	987.29	-0.190415	0.0750159	-2.53833	0.0111382	0.211991	Atg4c	chr4	+	99193934	99259787	3178	autophagy_related_4C_cysteine_peptidase
ENSMUSG00000040651	1067.35	-0.190152	0.0730591	-2.60271	0.0092489	0.192638	Fam208a	chr14	+	27428847	27483552	7574	family_with_sequence_similarity_208_member_A
ENSMUSG00000061461	783.927	-0.189908	0.079628	-2.38494	0.0170818	0.267462	Smim20	chr5	+	53267106	53283510	5924	small_integral_membrane_protein_20
ENSMUSG00000030872	671.651	-0.189658	0.07452	-2.54506	0.0109258	0.20909	Gga2	chr7	-	121986722	122021222	4915	golgi_associated_gamma_adaptin_ear_containing_ARF_binding_protein_2
ENSMUSG00000046434	3943.35	-0.189116	0.0521411	-3.62701	0.000286725	0.0232564	Hnrnpa1	chr15	+	103240432	103244955	1918	heterogeneous_nuclear_ribonucleoprotein_A1
ENSMUSG00000030256	1179.76	-0.188057	0.0908014	-2.07108	0.0383516	0.387585	Bhlhe41	chr6	-	145858243	145865558	6133	basic_helix-loop-helix_family_member_e41
ENSMUSG00000007656	7765.73	-0.187929	0.0530442	-3.54288	0.000395781	0.0287581	Arpp19	chr9	+	75037614	75060313	4046	cAMP-regulated_phosphoprotein_19
ENSMUSG00000024063	1019.16	-0.187791	0.0726647	-2.58436	0.00975607	0.19783	Lbh	chr17	+	72918305	72941942	3064	limb-bud_and_heart
ENSMUSG00000039252	811.8	-0.187523	0.0808883	-2.31829	0.0204336	0.290886	Lgi2	chr5	-	52537864	52566303	1950	leucine-rich_repeat_LGI_family_member_2
ENSMUSG00000074457	800.714	-0.186731	0.095067	-1.9642	0.0495067	0.423516	S100a16	chr3	+	90537254	90543151	1127	S100_calcium_binding_protein_A16
ENSMUSG00000063297	1213.02	-0.186652	0.0924054	-2.01993	0.0433912	0.402003	Luzp2	chr7	+	54835959	55265366	1038	leucine_zipper_protein_2
ENSMUSG00000041923	2481.37	-0.186519	0.0722538	-2.58144	0.00983884	0.198378	Nol4	chr18	-	22693181	23041653	4549	nucleolar_protein_4
ENSMUSG00000028039	1304.45	-0.186209	0.0735128	-2.53302	0.0113084	0.213989	Efna3	chr3	-	89313899	89322965	2363	ephrin_A3
ENSMUSG00000056941	530.8	-0.186128	0.0931324	-1.99853	0.045659	0.411143	Commd7	chr2	-	153616933	153632781	3467	COMM_domain_containing_7
ENSMUSG00000021665	2006.85	-0.186038	0.0717208	-2.59392	0.00948895	0.193972	Hexb	chr13	-	97176332	97198357	1904	hexosaminidase_B
ENSMUSG00000032705	1578.03	-0.185669	0.0748225	-2.48146	0.0130845	0.229901	Exd2	chr12	+	80463095	80498135	3323	exonuclease_3'-5'_domain_containing_2
ENSMUSG00000085587	825.389	-0.185512	0.0846635	-2.19117	0.0284398	0.340863	Gm14493	chrX	-	10717473	10718710	543	predicted_gene_14493
ENSMUSG00000031864	986.565	-0.185443	0.0835443	-2.2197	0.0264392	0.326667	Ints10	chr8	+	68793929	68829410	4250	integrator_complex_subunit_10
ENSMUSG00000030279	1009.36	-0.185411	0.0809046	-2.29173	0.0219214	0.301603	C2cd5	chr6	-	143010920	143100107	4343	C2_calcium-dependent_domain_containing_5
ENSMUSG00000001942	435.947	-0.185353	0.0905331	-2.04735	0.040624	0.394527	Siae	chr9	+	37613847	37648318	3433	sialic_acid_acetylesterase
ENSMUSG00000034799	8644.73	-0.185345	0.0520322	-3.56213	0.000367862	0.0275917	Unc13a	chr8	-	71624417	71671757	10255	unc-13_homolog_A_(C._elegans)
ENSMUSG00000032263	455.958	-0.185137	0.0908845	-2.03706	0.0416438	0.396298	Bckdhb	chr9	+	83925145	84124240	1477	branched_chain_ketoacid_dehydrogenase_E1_beta_polypeptide
ENSMUSG00000022186	6584.7	-0.18468	0.0595996	-3.09867	0.00194392	0.079256	Oxct1	chr15	+	4026383	4155344	3527	3-oxoacid_CoA_transferase_1
ENSMUSG00000033845	488.588	-0.183593	0.0810904	-2.26405	0.0235709	0.311004	Mrpl15	chr1	-	4773206	4785739	4203	mitochondrial_ribosomal_protein_L15
ENSMUSG00000022342	2619.13	-0.18305	0.0830589	-2.20386	0.0275345	0.336041	Kcnv1	chr15	-	45106284	45114934	4496	potassium_channel_subfamily_V_member_1
ENSMUSG00000002341	4422.61	-0.183019	0.073368	-2.49454	0.012612	0.225001	Ncan	chr8	-	70093085	70120873	7195	neurocan
ENSMUSG00000085667	973.185	-0.182892	0.0706468	-2.58882	0.00963041	0.196137	Gm12992	chr4	-	131899478	131920029	4493	predicted_gene_12992
ENSMUSG00000035934	1365.92	-0.18253	0.0734675	-2.4845	0.0129734	0.229203	Pknox2	chr9	-	36890982	37147322	3514	Pbx/knotted_1_homeobox_2
ENSMUSG00000042426	656.804	-0.182086	0.0836014	-2.17802	0.0294043	0.345593	Dhx29	chr13	+	112927730	112969431	4405	DEAH_(Asp-Glu-Ala-His)_box_polypeptide_29
ENSMUSG00000052962	549.869	-0.182004	0.0841102	-2.16388	0.0304738	0.353106	Mrpl35	chr6	-	71813003	71823810	3715	mitochondrial_ribosomal_protein_L35
ENSMUSG00000020680	880.899	-0.181611	0.0873226	-2.07977	0.0375468	0.386295	Taf15	chr11	+	83473086	83506743	2068	TAF15_RNA_polymerase_II_TATA_box_binding_protein_(TBP)-associated_factor
ENSMUSG00000087260	614.754	-0.181461	0.0825211	-2.19897	0.0278801	0.337635	Lamtor5	chr3	+	107278858	107284079	881	late_endosomal/lysosomal_adaptor_MAPK_and_MTOR_activator_5
ENSMUSG00000028414	1353.49	-0.18052	0.0749066	-2.40993	0.0159555	0.257335	Fktn	chr4	+	53713998	53765785	6080	fukutin
ENSMUSG00000028243	1228.96	-0.180223	0.0692783	-2.60144	0.0092834	0.192668	Ubxn2b	chr4	+	6191098	6221688	6642	UBX_domain_protein_2B
ENSMUSG00000023147	1014.55	-0.179685	0.0737816	-2.43536	0.0148768	0.245327	Wrb	chr16	+	96145407	96157852	2495	tryptophan_rich_basic_protein
ENSMUSG00000036873	496.982	-0.179618	0.0879301	-2.04273	0.041079	0.394964	2410004B18Rik	chr3	+	145938014	145944829	1644	RIKEN_cDNA_2410004B18_gene
ENSMUSG00000021710	672.575	-0.178759	0.0729204	-2.45142	0.0142293	0.239146	Nln	chr13	-	104023439	104109614	3780	neurolysin_(metallopeptidase_M3_family)
ENSMUSG00000029054	1454.55	-0.178757	0.0870566	-2.05334	0.0400394	0.393997	Gabrd	chr4	-	155384980	155398112	2707	gamma-aminobutyric_acid_(GABA)_A_receptor_subunit_delta
ENSMUSG00000042787	622.16	-0.178737	0.0751902	-2.37713	0.0174481	0.270465	Exog	chr9	+	119444923	119465517	3852	endo/exonuclease_(5'-3')_endonuclease_G-like
ENSMUSG00000004846	631.599	-0.178015	0.0742102	-2.3988	0.0164488	0.260557	Plod3	chr5	+	136987019	136996648	3280	procollagen-lysine_2-oxoglutarate_5-dioxygenase_3
ENSMUSG00000018849	2401.8	-0.177522	0.0737693	-2.40644	0.0161086	0.258085	Wwc1	chr11	-	35838400	35980527	4531	WW_C2_and_coiled-coil_domain_containing_1
ENSMUSG00000020154	838.873	-0.17705	0.0841918	-2.10294	0.0354712	0.376212	Ptprb	chr10	+	116301374	116389538	11912	protein_tyrosine_phosphatase_receptor_type_B
ENSMUSG00000029536	633.2	-0.176785	0.0803547	-2.20005	0.0278032	0.337582	Gatc	chr5	-	115333242	115341178	1794	glutamyl-tRNA(Gln)_amidotransferase_subunit_C
ENSMUSG00000033720	3225.74	-0.17676	0.061247	-2.88603	0.00390136	0.121001	Sfxn5	chr6	-	85213051	85333422	3654	sideroflexin_5
ENSMUSG00000058325	632.389	-0.176568	0.085699	-2.06033	0.0393673	0.391653	Dock1	chr7	+	134670687	135173639	6807	dedicator_of_cytokinesis_1
ENSMUSG00000040125	5500.6	-0.176218	0.0654482	-2.69248	0.0070922	0.169128	Gpr26	chr7	+	131966460	131994405	11571	G_protein-coupled_receptor_26
ENSMUSG00000026620	2189.84	-0.175977	0.0563136	-3.12494	0.00177839	0.0754114	Mark1	chr1	-	184896443	184999549	4546	MAP/microtubule_affinity-regulating_kinase_1
ENSMUSG00000091165	454.908	-0.174806	0.088493	-1.97537	0.0482262	0.419466	Gm17036	chr18	+	6213913	6227324	254	predicted_gene_17036
ENSMUSG00000030077	3299.28	-0.174243	0.074779	-2.33011	0.0198003	0.287988	Chl1	chr6	+	103510876	103733035	7751	cell_adhesion_molecule_with_homology_to_L1CAM
ENSMUSG00000028222	2993.27	-0.17424	0.0691432	-2.51999	0.0117358	0.218012	Calb1	chr4	+	15881264	15908064	4222	calbindin_1
ENSMUSG00000038028	772.386	-0.174075	0.0801618	-2.17154	0.0298901	0.349255	9630033F20Rik	chr6	-	127085116	127109550	3651	RIKEN_cDNA_9630033F20_gene
ENSMUSG00000027309	2338.82	-0.173607	0.0685867	-2.5312	0.0113672	0.213989	4930402H24Rik	chr2	-	130706200	130906406	6628	RIKEN_cDNA_4930402H24_gene
ENSMUSG00000021124	3232.38	-0.1728	0.067817	-2.54803	0.0108332	0.207888	Vti1b	chr12	-	79156017	79172667	1490	vesicle_transport_through_interaction_with_t-SNAREs_1B
ENSMUSG00000062526	803.274	-0.172715	0.0855225	-2.01953	0.0434323	0.402003	Mppe1	chr18	-	67225530	67245830	2007	metallophosphoesterase_1
ENSMUSG00000084835	645.48	-0.172368	0.0848312	-2.03189	0.0421643	0.398406	Gm12352	chr11	+	98438037	98439046	760	predicted_gene_12352
ENSMUSG00000000600	812.135	-0.1723	0.0744286	-2.31497	0.0206147	0.291976	Krit1	chr5	+	3803165	3844515	6105	KRIT1_ankyrin_repeat_containing
ENSMUSG00000042671	2464.91	-0.17149	0.075782	-2.26293	0.0236397	0.311004	Rgs8	chr1	+	153653025	153700323	8474	regulator_of_G-protein_signaling_8
ENSMUSG00000044708	3728.05	-0.171216	0.0640048	-2.67504	0.00747193	0.172299	Kcnj10	chr1	+	172341210	172374085	5407	potassium_inwardly-rectifying_channel_subfamily_J_member_10
ENSMUSG00000024384	833.556	-0.171168	0.0820183	-2.08694	0.0368931	0.384172	Iws1	chr18	+	32067734	32104331	9623	IWS1_homolog_(S._cerevisiae)
ENSMUSG00000036790	701.349	-0.17025	0.0830313	-2.05044	0.040322	0.393997	Slitrk2	chrX	+	66649318	66661393	7769	SLIT_and_NTRK-like_family_member_2
ENSMUSG00000007338	705.803	-0.170209	0.0840375	-2.02539	0.042827	0.400524	Mrpl49	chr19	-	6053630	6057751	1722	mitochondrial_ribosomal_protein_L49
ENSMUSG00000028194	1813	-0.169123	0.0738802	-2.28915	0.0220705	0.302023	Ddah1	chr3	+	145758675	145894277	3764	dimethylarginine_dimethylaminohydrolase_1
ENSMUSG00000037148	502.108	-0.167727	0.0849883	-1.97354	0.0484346	0.420218	Arhgap10	chr8	-	77250366	77517907	3038	Rho_GTPase_activating_protein_10
ENSMUSG00000029776	902.507	-0.167046	0.0678505	-2.46197	0.0138175	0.236235	Hibadh	chr6	-	52546228	52640389	1825	3-hydroxyisobutyrate_dehydrogenase
ENSMUSG00000027091	2521.67	-0.166551	0.0715719	-2.32705	0.0199627	0.288004	Zc3h15	chr2	+	83644435	83664622	2111	zinc_finger_CCCH-type_containing_15
ENSMUSG00000036273	1588.08	-0.165585	0.0844439	-1.96089	0.0498915	0.424413	Lrrk2	chr15	+	91673175	91816120	8275	leucine-rich_repeat_kinase_2
ENSMUSG00000027706	4209.82	-0.164972	0.0466432	-3.53689	0.000404868	0.0292211	Sec62	chr3	+	30792876	30821263	3966	SEC62_homolog_(S._cerevisiae)
ENSMUSG00000061118	719.412	-0.164851	0.0776994	-2.12165	0.0338674	0.371166	Dnajc30	chr5	+	135064202	135065862	1661	DnaJ_(Hsp40)_homolog_subfamily_C_member_30
ENSMUSG00000041598	669.328	-0.164748	0.0776341	-2.12212	0.033828	0.371166	Cdc42ep4	chr11	-	113726850	113751881	3405	CDC42_effector_protein_(Rho_GTPase_binding)_4
ENSMUSG00000026239	722.641	-0.163483	0.0766649	-2.13243	0.0329712	0.368783	Pde6d	chr1	-	86542994	86582629	1306	phosphodiesterase_6D_cGMP-specific_rod_delta
ENSMUSG00000055717	1135.47	-0.162431	0.0782498	-2.07581	0.0379117	0.386525	Slain1	chr14	+	103650228	103704907	2863	SLAIN_motif_family_member_1
ENSMUSG00000030303	753.018	-0.16138	0.0715322	-2.25605	0.0240674	0.313506	Far2	chr6	+	148047259	148182758	3480	fatty_acyl_CoA_reductase_2
ENSMUSG00000028541	1996.3	-0.161019	0.0707105	-2.27716	0.0227769	0.307312	B4galt2	chr4	-	117869260	117883487	4093	UDP-Gal:betaGlcNAc_beta_14-_galactosyltransferase_polypeptide_2
ENSMUSG00000038375	4110.28	-0.160799	0.060181	-2.67192	0.00754176	0.172767	Trp53inp2	chr2	+	155381059	155389850	3979	transformation_related_protein_53_inducible_nuclear_protein_2
ENSMUSG00000086119	904.262	-0.159967	0.0733074	-2.18215	0.0290987	0.344538	Gm2415	chr9	-	118890075	118926455	2004	predicted_gene_2415
ENSMUSG00000038506	908.826	-0.159526	0.0664426	-2.40096	0.0163521	0.259586	Dcun1d2	chr8	-	13255963	13288126	3034	DCN1_defective_in_cullin_neddylation_1_domain_containing_2_(S._cerevisiae)
ENSMUSG00000022537	1844.77	-0.159401	0.0592738	-2.68923	0.00716164	0.169887	Tmem44	chr16	-	30511855	30550842	4579	transmembrane_protein_44
ENSMUSG00000048118	940.548	-0.159297	0.0748717	-2.12759	0.0333707	0.370329	Arid4a	chr12	+	71015990	71098592	4998	AT_rich_interactive_domain_4A_(RBP1-like)
ENSMUSG00000002997	1771.42	-0.158872	0.0775932	-2.0475	0.0406093	0.394527	Prkar2b	chr12	-	31958476	32061296	3378	protein_kinase_cAMP_dependent_regulatory_type_II_beta
ENSMUSG00000015994	944.881	-0.15786	0.0694655	-2.2725	0.0230565	0.309168	Fnta	chr8	-	25998729	26015601	1874	farnesyltransferase_CAAX_box_alpha
ENSMUSG00000023017	1474.45	-0.157089	0.0734228	-2.13951	0.0323944	0.365397	Asic1	chr15	+	99670718	99701127	3763	acid-sensing_(proton-gated)_ion_channel_1
ENSMUSG00000073888	1322.84	-0.156947	0.0618703	-2.53671	0.0111898	0.212683	Ccl27a	chr4	-	41769467	41774247	996	chemokine_(C-C_motif)_ligand_27A
ENSMUSG00000052214	1321.27	-0.155899	0.0582273	-2.67742	0.00741916	0.171935	Opa3	chr7	+	19228334	19256543	3366	optic_atrophy_3
ENSMUSG00000003273	2458.26	-0.15586	0.0615776	-2.53112	0.0113701	0.213989	Car11	chr7	+	45699843	45704682	1585	carbonic_anhydrase_11
ENSMUSG00000040407	2542.72	-0.155723	0.0644486	-2.41623	0.015682	0.254691	Akap9	chr5	+	3928054	4080209	12022	A_kinase_(PRKA)_anchor_protein_(yotiao)_9
ENSMUSG00000035401	802.569	-0.155697	0.074166	-2.09931	0.0357896	0.377651	2210018M11Rik	chr7	-	98590615	98656569	4005	RIKEN_cDNA_2210018M11_gene
ENSMUSG00000046138	1245.38	-0.155439	0.0555532	-2.79802	0.00514164	0.141481	9930021J03Rik	chr19	-	29714402	29805989	7524	RIKEN_cDNA_9930021J03_gene
ENSMUSG00000008604	2965.95	-0.155245	0.073154	-2.12216	0.0338242	0.371166	Ubqln4	chr3	+	88553716	88569725	3372	ubiquilin_4
ENSMUSG00000033933	964.721	-0.154682	0.0772942	-2.00121	0.0453701	0.409947	Vhl	chr6	+	113623959	113631633	2792	von_Hippel-Lindau_tumor_suppressor
ENSMUSG00000018428	930.519	-0.154622	0.0727353	-2.12582	0.0335183	0.370534	Akap1	chr11	-	88830792	88864586	3828	A_kinase_(PRKA)_anchor_protein_1
ENSMUSG00000057406	2359.19	-0.154224	0.0524501	-2.9404	0.00327794	0.109142	Whsc1	chr5	+	33820725	33897975	7786	Wolf-Hirschhorn_syndrome_candidate_1_(human)
ENSMUSG00000039735	2355.32	-0.153964	0.0599507	-2.56817	0.0102236	0.201129	Fnbp1l	chr3	-	122538719	122619667	5156	formin_binding_protein_1-like
ENSMUSG00000039640	1035.96	-0.153682	0.0736072	-2.08787	0.0368095	0.384172	Mrpl12	chr11	+	120484613	120489065	1316	mitochondrial_ribosomal_protein_L12
ENSMUSG00000020142	1449.45	-0.152777	0.0617388	-2.47456	0.01334	0.231475	Slc1a4	chr11	-	20302180	20332713	3926	solute_carrier_family_1_(glutamate/neutral_amino_acid_transporter)_member_4
ENSMUSG00000058013	2173.71	-0.152737	0.0569018	-2.68422	0.00727003	0.170748	2021-09-11	chr5	+	93093457	93174958	5008	septin_11
ENSMUSG00000028639	2704.6	-0.152064	0.0761639	-1.99653	0.0458758	0.411319	Ybx1	chr4	-	119277981	119294604	1628	Y_box_protein_1
ENSMUSG00000006576	3391.95	-0.152041	0.0458005	-3.31964	0.000901333	0.0478117	Slc4a3	chr1	+	75546266	75562172	7182	solute_carrier_family_4_(anion_exchanger)_member_3
ENSMUSG00000046691	1572.19	-0.151898	0.0751131	-2.02225	0.0431503	0.401594	Chtf8	chr8	-	106883863	106893601	2931	CTF8_chromosome_transmission_fidelity_factor_8
ENSMUSG00000033392	5873.71	-0.1518	0.054117	-2.80503	0.00503114	0.138989	Clasp2	chr9	+	113812586	113919697	5627	CLIP_associating_protein_2
ENSMUSG00000031647	1445.99	-0.151447	0.0770912	-1.96452	0.0494696	0.423516	Mfap3l	chr8	+	60632827	60676729	6335	microfibrillar-associated_protein_3-like
ENSMUSG00000025940	778.402	-0.150814	0.0765662	-1.96972	0.0488707	0.421577	Tmem70	chr1	+	16665207	16678275	1710	transmembrane_protein_70
ENSMUSG00000013997	1086.99	-0.150446	0.0743318	-2.02398	0.0429726	0.400944	Nit1	chr1	-	171338008	171345646	3041	nitrilase_1
ENSMUSG00000004980	7190.52	-0.149274	0.0520175	-2.86968	0.00410881	0.125157	Hnrnpa2b1	chr6	-	51460434	51469894	4086	heterogeneous_nuclear_ribonucleoprotein_A2/B1
ENSMUSG00000066232	2434.08	-0.149068	0.0606992	-2.45584	0.0140555	0.23826	Ipo7	chr7	+	110018425	110055114	3117	importin_7
ENSMUSG00000024097	1627.94	-0.14899	0.0666419	-2.23567	0.0253731	0.321801	Srsf7	chr17	-	80200089	80207305	2279	serine/arginine-rich_splicing_factor_7
ENSMUSG00000027184	4880.58	-0.148847	0.0555265	-2.68065	0.00734804	0.171215	Caprin1	chr2	-	103762941	103797649	6169	cell_cycle_associated_protein_1
ENSMUSG00000028252	759.784	-0.14859	0.0697525	-2.13025	0.0331514	0.369592	Ccnc	chr4	+	21727701	21759922	3484	cyclin_C
ENSMUSG00000056004	1354.59	-0.147815	0.075377	-1.96101	0.0498784	0.424413	9330182L06Rik	chr5	+	9266118	9481825	4688	RIKEN_cDNA_9330182L06_gene
ENSMUSG00000020598	7877.31	-0.147714	0.0602744	-2.45069	0.0142582	0.239146	Nrcam	chr12	+	44328885	44601846	7572	neuronal_cell_adhesion_molecule
ENSMUSG00000022636	3466.79	-0.147583	0.0574067	-2.57083	0.0101456	0.201129	Alcam	chr16	-	52248996	52454074	6036	activated_leukocyte_cell_adhesion_molecule
ENSMUSG00000047454	1393.78	-0.147453	0.0695402	-2.1204	0.0339727	0.371166	Gphn	chr12	+	78226655	78684767	3298	gephyrin
ENSMUSG00000062014	4014.24	-0.147136	0.0635348	-2.31583	0.0205674	0.291898	Gmfb	chr14	-	46808149	46822242	4171	glia_maturation_factor_beta
ENSMUSG00000060882	2134.05	-0.147113	0.0640044	-2.29848	0.0215346	0.298935	Kcnd2	chr6	+	21215503	21729805	5152	potassium_voltage-gated_channel_Shal-related_family_member_2
ENSMUSG00000040596	1558.32	-0.146426	0.0623436	-2.34869	0.0188396	0.279905	Pogk	chr1	-	166384622	166409863	7368	pogo_transposable_element_with_KRAB_domain
ENSMUSG00000038388	768.387	-0.146366	0.0714054	-2.04979	0.0403853	0.393997	Mpp6	chr6	+	50110241	50198598	2222	membrane_protein_palmitoylated_6_(MAGUK_p55_subfamily_member_6)
ENSMUSG00000042613	1085.96	-0.146362	0.069376	-2.10969	0.0348852	0.374371	Pbxip1	chr3	+	89436706	89450952	4479	pre_B_cell_leukemia_transcription_factor_interacting_protein_1
ENSMUSG00000042743	3953.81	-0.14569	0.0697206	-2.08963	0.0366513	0.3833	Sgtb	chr13	+	104109741	104141735	3048	small_glutamine-rich_tetratricopeptide_repeat_(TPR)-containing_beta
ENSMUSG00000053119	2225.44	-0.145227	0.0492398	-2.94938	0.00318411	0.106738	Chmp3	chr6	+	71543797	71582609	2654	charged_multivesicular_body_protein_3
ENSMUSG00000026238	4731.22	-0.144885	0.0473397	-3.06055	0.00220932	0.0860954	Ptma	chr1	+	86526726	86530712	1216	prothymosin_alpha
ENSMUSG00000003948	5289.89	-0.144609	0.0556223	-2.59984	0.00932674	0.192668	Mmd	chr11	+	90187684	90278589	2677	monocyte_to_macrophage_differentiation-associated
ENSMUSG00000025503	1633.5	-0.144524	0.0581776	-2.48419	0.0129846	0.229203	Taldo1	chr7	+	141392199	141402968	1229	transaldolase_1
ENSMUSG00000035051	921.771	-0.144192	0.0652567	-2.20961	0.027132	0.332778	Dhx57	chr17	-	80238304	80290476	5077	DEAH_(Asp-Glu-Ala-Asp/His)_box_polypeptide_57
ENSMUSG00000021536	3117.29	-0.143915	0.0485013	-2.96723	0.00300495	0.103511	Adcy2	chr13	-	68620043	68999541	4211	adenylate_cyclase_2
ENSMUSG00000029752	2018.8	-0.143755	0.0702839	-2.04534	0.0408212	0.39455	Asns	chr6	-	7675169	7693254	2016	asparagine_synthetase
ENSMUSG00000020841	2384.79	-0.1427	0.062415	-2.28631	0.0222364	0.302653	Cpd	chr11	-	76778424	76847018	7946	carboxypeptidase_D
ENSMUSG00000021057	2723.23	-0.142554	0.0611788	-2.33013	0.0197994	0.287988	Akap5	chr12	+	76324891	76334153	6687	A_kinase_(PRKA)_anchor_protein_5
ENSMUSG00000039621	3722.53	-0.141881	0.0572332	-2.479	0.0131753	0.230336	Prex1	chr2	-	166566342	166713832	6533	phosphatidylinositol-345-trisphosphate-dependent_Rac_exchange_factor_1
ENSMUSG00000027394	2035.29	-0.141843	0.0600724	-2.3612	0.0182161	0.275642	Ttl	chr2	+	129065942	129096283	4567	tubulin_tyrosine_ligase
ENSMUSG00000029403	891.928	-0.141794	0.0684695	-2.0709	0.0383678	0.387585	Cdkl2	chr5	-	92006074	92043042	4066	cyclin-dependent_kinase-like_2_(CDC2-related_kinase)
ENSMUSG00000006356	2122	-0.140677	0.0682129	-2.06232	0.0391775	0.391363	Crip2	chr12	+	113140236	113145504	1437	cysteine_rich_protein_2
ENSMUSG00000058070	1244.69	-0.139925	0.0622496	-2.24781	0.0245883	0.316585	Eml1	chr12	+	108370957	108539617	4169	echinoderm_microtubule_associated_protein_like_1
ENSMUSG00000021573	13808.4	-0.139758	0.0521069	-2.68214	0.00731525	0.171215	Tppp	chr13	+	74009407	74035753	5090	tubulin_polymerization_promoting_protein
ENSMUSG00000022494	1310.07	-0.13957	0.0678036	-2.05844	0.0395481	0.392427	Shisa9	chr16	+	11984113	12270902	4326	shisa_family_member_9
ENSMUSG00000021748	2519.82	-0.138936	0.0699198	-1.98708	0.0469134	0.415228	Pdhb	chr14	-	8165991	8172992	1485	pyruvate_dehydrogenase_(lipoamide)_beta
ENSMUSG00000037697	1481.43	-0.138725	0.0687027	-2.0192	0.0434663	0.402003	Ddhd1	chr14	-	45593174	45658143	5012	DDHD_domain_containing_1
ENSMUSG00000040009	2117.03	-0.138682	0.0707071	-1.96135	0.0498377	0.424413	Gnaz	chr10	+	74967177	75016907	3519	guanine_nucleotide_binding_protein_alpha_z_subunit
ENSMUSG00000060548	1324.47	-0.138196	0.0666002	-2.07501	0.0379853	0.386525	Tnfrsf19	chr14	-	60963834	61046855	4639	tumor_necrosis_factor_receptor_superfamily_member_19
ENSMUSG00000035614	1567.43	-0.13766	0.0611256	-2.25208	0.024317	0.315537	Fam179b	chr12	+	64965742	65022573	6434	family_with_sequence_similarity_179_member_B
ENSMUSG00000021194	2880.2	-0.136509	0.0540153	-2.52722	0.0114968	0.215003	Chga	chr12	+	102554969	102565027	1882	chromogranin_A
ENSMUSG00000024983	1283.71	-0.136351	0.0639113	-2.13343	0.0328892	0.368573	Vti1a	chr19	+	55316351	55626561	3405	vesicle_transport_through_interaction_with_t-SNAREs_1A
ENSMUSG00000024238	1432.8	-0.135545	0.0668382	-2.02796	0.0425644	0.399876	Zeb1	chr18	+	5591860	5775467	5805	zinc_finger_E-box_binding_homeobox_1
ENSMUSG00000028517	4941.71	-0.135386	0.0540595	-2.50438	0.0122665	0.222246	Ppap2b	chr4	+	105157347	105232764	3159	phosphatidic_acid_phosphatase_type_2B
ENSMUSG00000058594	1728.79	-0.135005	0.0644911	-2.09339	0.0363143	0.380918	Fbxo18	chr2	-	11742573	11777582	4118	F-box_protein_18
ENSMUSG00000037712	1473.82	-0.134447	0.0662786	-2.02852	0.0425075	0.399876	Fermt2	chr14	-	45458792	45530118	3296	fermitin_family_homolog_2_(Drosophila)
ENSMUSG00000033732	1424.85	-0.13412	0.0592988	-2.26177	0.0237116	0.311004	Sf3b3	chr8	-	110810492	110846803	4299	splicing_factor_3b_subunit_3
ENSMUSG00000000838	1736.04	-0.133957	0.0649209	-2.06338	0.0390764	0.391363	Fmr1	chrX	+	68678541	68717963	4409	fragile_X_mental_retardation_syndrome_1
ENSMUSG00000051177	6976.91	-0.132072	0.064014	-2.06318	0.039096	0.391363	Plcb1	chr2	+	134786159	135475258	7003	phospholipase_C_beta_1
ENSMUSG00000029648	1072.35	-0.131114	0.0640519	-2.04699	0.0406588	0.394527	Flt1	chr5	-	147561604	147726011	6895	FMS-like_tyrosine_kinase_1
ENSMUSG00000026424	3538.4	-0.130843	0.0555088	-2.35716	0.0184154	0.276847	Gpr37l1	chr1	-	135160234	135167681	2269	G_protein-coupled_receptor_37-like_1
ENSMUSG00000034525	2245.04	-0.130644	0.0565038	-2.31212	0.020771	0.293592	BC018507	chr13	-	70588689	70637634	7675	interactor_of_little_elongation_complex_ELL_subunit_1
ENSMUSG00000037855	14327.5	-0.130447	0.0499528	-2.6114	0.00901718	0.190893	Zfp365	chr10	-	67886103	67912662	4259	zinc_finger_protein_365
ENSMUSG00000026074	2370.21	-0.130247	0.0582443	-2.23621	0.0253379	0.321801	Map4k4	chr1	+	39900913	40026310	5782	mitogen-activated_protein_kinase_kinase_kinase_kinase_4
ENSMUSG00000028156	2174.63	-0.130196	0.0592348	-2.19796	0.0279517	0.337918	Eif4e	chr3	+	138526191	138557599	2882	eukaryotic_translation_initiation_factor_4E
ENSMUSG00000033577	2557.55	-0.130136	0.0647099	-2.01107	0.0443181	0.406229	Myo6	chr9	+	80165031	80311729	7927	myosin_VI
ENSMUSG00000020048	5625.47	-0.128812	0.0636471	-2.02384	0.0429862	0.400944	Hsp90b1	chr10	-	86690209	86705509	3222	heat_shock_protein_90_beta_(Grp94)_member_1
ENSMUSG00000019124	6376.39	-0.128423	0.0484126	-2.65268	0.00798561	0.178252	Scrn1	chr6	-	54505890	54566489	4810	secernin_1
ENSMUSG00000001300	1295.64	-0.128151	0.0621215	-2.06292	0.0391206	0.391363	Efnb2	chr8	-	8617434	8660773	4324	ephrin_B2
ENSMUSG00000071054	2397.09	-0.12815	0.0509197	-2.51671	0.0118456	0.219175	Safb	chr17	+	56584825	56606294	3628	scaffold_attachment_factor_B
ENSMUSG00000025220	5063	-0.127965	0.05086	-2.51602	0.011869	0.219216	Mgea5	chr19	-	45750261	45783520	5024	meningioma_expressed_antigen_5_(hyaluronidase)
ENSMUSG00000041459	3348.63	-0.127693	0.0568775	-2.24505	0.0247648	0.317841	Tardbp	chr4	-	148612382	148627019	7477	TAR_DNA_binding_protein
ENSMUSG00000079179	1188.71	-0.127562	0.0642119	-1.98658	0.0469688	0.415248	Rab10os	chr12	+	3235504	3250377	4006	RAB10_member_RAS_oncogene_family_opposite_strand
ENSMUSG00000037062	1231.78	-0.127205	0.0602241	-2.11219	0.0346702	0.374371	Sh3glb1	chr3	-	144688844	144720323	3949	SH3-domain_GRB2-like_B1_(endophilin)
ENSMUSG00000029608	8993.87	-0.127089	0.0446479	-2.84647	0.00442073	0.129482	Rph3a	chr5	-	120940502	121009518	4127	rabphilin_3A
ENSMUSG00000047842	7136	-0.126856	0.0518491	-2.44663	0.0144198	0.240347	Diras2	chr13	-	52504375	52530836	4348	DIRAS_family_GTP-binding_RAS-like_2
ENSMUSG00000032281	3109.32	-0.126136	0.0606727	-2.07896	0.0376212	0.38647	Acsbg1	chr9	-	54604877	54661870	2880	acyl-CoA_synthetase_bubblegum_family_member_1
ENSMUSG00000029436	4916.33	-0.125288	0.0487513	-2.56995	0.0101713	0.201129	Mmp17	chr5	+	129584169	129608875	4198	matrix_metallopeptidase_17
ENSMUSG00000029245	2099.94	-0.125245	0.0625106	-2.00358	0.0451151	0.408967	Epha5	chr5	-	84057791	84417382	5166	Eph_receptor_A5
ENSMUSG00000059974	5511.96	-0.124809	0.0469369	-2.65907	0.00783561	0.177459	Ntm	chr9	-	28994750	29963141	3165	neurotrimin
ENSMUSG00000008140	4469.23	-0.124678	0.056168	-2.21974	0.0264366	0.326667	Emc10	chr7	-	44489937	44496529	1872	ER_membrane_protein_complex_subunit_10
ENSMUSG00000059316	1983.71	-0.124465	0.0467877	-2.66022	0.00780907	0.177434	Slc27a4	chr2	+	29802634	29817522	4054	solute_carrier_family_27_(fatty_acid_transporter)_member_4
ENSMUSG00000097451	9762.97	-0.124319	0.0507949	-2.44748	0.014386	0.240264	Rian	chr12	+	109603940	109661716	8089	RNA_imprinted_and_accumulated_in_nucleus
ENSMUSG00000042410	1034.54	-0.12387	0.0628539	-1.97076	0.0487509	0.421433	Agps	chr2	+	75832177	75931350	7359	alkylglycerone_phosphate_synthase
ENSMUSG00000024847	1440.9	-0.123606	0.053605	-2.30588	0.0211175	0.296635	Aip	chr19	-	4114446	4125858	1378	aryl-hydrocarbon_receptor-interacting_protein
ENSMUSG00000026249	3273.39	-0.122797	0.0608879	-2.01677	0.0437191	0.402591	Serpine2	chr1	-	79794197	79861180	3393	serine_(or_cysteine)_peptidase_inhibitor_clade_E_member_2
ENSMUSG00000021610	2123.09	-0.122246	0.054559	-2.24063	0.0250501	0.319738	Clptm1l	chr13	+	73604002	73620639	2378	CLPTM1-like
ENSMUSG00000021830	2040.26	-0.121125	0.0610911	-1.9827	0.0474013	0.416958	Txndc16	chr14	-	45134448	45220328	4069	thioredoxin_domain_containing_16
ENSMUSG00000070304	7116.74	-0.12103	0.0509706	-2.3745	0.0175726	0.27089	Scn2b	chr9	+	45117876	45130070	4562	sodium_channel_voltage-gated_type_II_beta
ENSMUSG00000057134	1416.32	-0.120994	0.0614332	-1.96952	0.0488934	0.421577	Ado	chr10	-	67544512	67548955	4444	2-aminoethanethiol_(cysteamine)_dioxygenase
ENSMUSG00000058975	5567.66	-0.120929	0.0555122	-2.17843	0.029374	0.345529	Kcnc1	chr7	+	46396497	46438375	7759	potassium_voltage_gated_channel_Shaw-related_subfamily_member_1
ENSMUSG00000035629	1969.82	-0.120166	0.055959	-2.1474	0.0317613	0.362012	1700021K19Rik	chr16	-	32821703	32877766	5311	RIKEN_cDNA_1700021K19_gene
ENSMUSG00000036503	2355.45	-0.119497	0.0589917	-2.02566	0.0428	0.400524	Rnf13	chr3	+	57736066	57835233	2676	ring_finger_protein_13
ENSMUSG00000027011	1453.73	-0.119164	0.0584635	-2.03826	0.0415238	0.395696	Ube2e3	chr2	+	78868124	78921293	2249	ubiquitin-conjugating_enzyme_E2E_3
ENSMUSG00000028790	2717.28	-0.118786	0.0559277	-2.12393	0.033676	0.370808	Khdrbs1	chr4	-	129703164	129742303	3738	KH_domain_containing_RNA_binding_signal_transduction_associated_1
ENSMUSG00000007097	24288.4	-0.11827	0.0581749	-2.03301	0.0420516	0.398396	Atp1a2	chr1	-	172271709	172298064	6227	ATPase_Na+/K+_transporting_alpha_2_polypeptide
ENSMUSG00000042590	1274.43	-0.118032	0.0598195	-1.97314	0.0484797	0.420349	Ipo11	chr13	-	106794439	106936958	4325	importin_11
ENSMUSG00000037894	2170.55	-0.117088	0.0494044	-2.37	0.0177883	0.27211	H2afz	chr3	+	137864487	137866922	1069	H2A_histone_family_member_Z
ENSMUSG00000045095	2124.25	-0.116999	0.059132	-1.97861	0.0478601	0.418517	Magi1	chr6	-	93675455	94283322	7209	membrane_associated_guanylate_kinase_WW_and_PDZ_domain_containing_1
ENSMUSG00000040945	2404.85	-0.116872	0.0514699	-2.27068	0.0231663	0.309799	Rcc2	chr4	+	140700541	140723220	3999	regulator_of_chromosome_condensation_2
ENSMUSG00000039202	2698.44	-0.115921	0.0577077	-2.00877	0.0445618	0.407126	Abhd2	chr7	+	79273201	79365508	6875	abhydrolase_domain_containing_2
ENSMUSG00000030275	8653.22	-0.11492	0.0417924	-2.74978	0.00596358	0.152094	Etnk1	chr6	+	143167230	143208542	6429	ethanolamine_kinase_1
ENSMUSG00000034926	2775.38	-0.113798	0.0558278	-2.03838	0.0415117	0.395696	Dhcr24	chr4	+	106561038	106589113	4028	24-dehydrocholesterol_reductase
ENSMUSG00000021843	1862.99	-0.113401	0.0544198	-2.08382	0.0371769	0.384711	Ktn1	chr14	+	47648448	47736564	4608	kinectin_1
ENSMUSG00000017167	5896.14	-0.112467	0.0550341	-2.04358	0.0409946	0.394613	Cntnap1	chr11	+	101170523	101190724	5440	contactin_associated_protein-like_1
ENSMUSG00000074219	2520.75	-0.112439	0.0477915	-2.3527	0.0186376	0.278365	Gm10644	chr8	-	83932329	83955205	2798	predicted_gene_10644
ENSMUSG00000027602	3364.18	-0.111231	0.0544347	-2.04339	0.0410142	0.394613	Map1lc3a	chr2	+	155276297	155278073	1112	microtubule-associated_protein_1_light_chain_3_alpha
ENSMUSG00000064345	63021.8	-0.111117	0.0557282	-1.99391	0.0461624	0.412563	mt-Nd2	chrMT	+	3914	4951	1038	mitochondrially_encoded_NADH_dehydrogenase_2
ENSMUSG00000020390	2831.61	-0.111086	0.0500598	-2.21906	0.0264827	0.326667	Ube2b	chr11	-	51985497	52000762	1792	ubiquitin-conjugating_enzyme_E2B
ENSMUSG00000044340	2275.95	-0.10843	0.0508532	-2.13221	0.0329899	0.368783	Phlpp1	chr1	+	106171752	106394250	6226	PH_domain_and_leucine_rich_repeat_protein_phosphatase_1
ENSMUSG00000041028	10452.4	-0.108227	0.0504885	-2.1436	0.0320649	0.363689	Ghitm	chr14	-	37120444	37135322	2953	growth_hormone_inducible_transmembrane_protein
ENSMUSG00000000308	3377.5	-0.107646	0.0452072	-2.38118	0.0172575	0.268633	Ckmt1	chr2	+	121357714	121363737	1620	creatine_kinase_mitochondrial_1_ubiquitous
ENSMUSG00000027298	5329.65	-0.106235	0.0458102	-2.31903	0.0203932	0.290608	Tyro3	chr2	+	119797733	119818104	4460	TYRO3_protein_tyrosine_kinase_3
ENSMUSG00000020900	8138.86	-0.105885	0.0440449	-2.40403	0.0162155	0.258836	Myh10	chr11	+	68691559	68816632	7791	myosin_heavy_polypeptide_10_non-muscle
ENSMUSG00000022391	5327.84	-0.104888	0.0447456	-2.34409	0.0190734	0.281636	Rangap1	chr15	-	81704248	81729919	3002	RAN_GTPase_activating_protein_1
ENSMUSG00000020823	5494.47	-0.104695	0.051297	-2.04096	0.0412547	0.395113	Sec14l1	chr11	+	117115168	117159268	4654	SEC14-like_1_(S._cerevisiae)
ENSMUSG00000020917	4231.57	-0.104499	0.0467427	-2.23561	0.0253771	0.321801	Acly	chr11	-	100476353	100528000	4426	ATP_citrate_lyase
ENSMUSG00000049583	4431.93	-0.104198	0.0516103	-2.01894	0.0434931	0.402003	Grm5	chr7	+	87602544	88134907	6896	glutamate_receptor_metabotropic_5
ENSMUSG00000033981	13149.2	-0.103803	0.0454611	-2.28333	0.0224112	0.303808	Gria2	chr3	-	80684936	80802791	6841	glutamate_receptor_ionotropic_AMPA2_(alpha_2)
ENSMUSG00000013033	13326.4	-0.102723	0.0472421	-2.17441	0.0296746	0.348183	Lphn1	chr8	+	83900105	83941954	8181	latrophilin_1
ENSMUSG00000031626	3807.75	-0.102413	0.0488147	-2.09799	0.0359061	0.378057	Sorbs2	chr8	+	45507788	45827906	6425	sorbin_and_SH3_domain_containing_2
ENSMUSG00000011832	2600.18	-0.100487	0.0495851	-2.02656	0.0427075	0.400524	Evi5l	chr8	+	4166567	4211257	4058	ecotropic_viral_integration_site_5_like
ENSMUSG00000022099	7938.37	-0.0992098	0.0472994	-2.09749	0.0359505	0.378239	Dmtn	chr14	-	70602184	70636048	4187	dematin_actin_binding_protein
ENSMUSG00000052572	6554.15	-0.0991952	0.042267	-2.34687	0.0189318	0.280321	Dlg2	chr7	+	91090706	92447003	5278	discs_large_homolog_2_(Drosophila)
ENSMUSG00000054728	11527.9	-0.0969699	0.0432098	-2.24417	0.0248218	0.31828	Phactr1	chr13	+	42680623	43138526	5430	phosphatase_and_actin_regulator_1
ENSMUSG00000026991	4762.27	-0.0965333	0.0473123	-2.04034	0.0413165	0.395113	Pkp4	chr2	+	59160850	59355208	4614	plakophilin_4
ENSMUSG00000017843	3407.26	-0.0935398	0.0450288	-2.07733	0.0377712	0.386525	Ppp2r5c	chr12	+	110485739	110583061	4224	protein_phosphatase_2_regulatory_subunit_B'_gamma
ENSMUSG00000005610	13095.1	-0.0917765	0.0420982	-2.18006	0.0292533	0.34491	Eif4g2	chr7	-	111070568	111083030	5177	eukaryotic_translation_initiation_factor_4_gamma_2
ENSMUSG00000029053	6499.39	-0.0834837	0.0397678	-2.09928	0.0357923	0.377651	Prkcz	chr4	-	155260129	155361361	4083	protein_kinase_C_zeta
ENSMUSG00000054793	7285.16	-0.0808896	0.0377348	-2.14364	0.0320619	0.363689	Cadm4	chr7	+	24482023	24504539	2161	cell_adhesion_molecule_4
ENSMUSG00000036333	7901.89	-0.0772836	0.0373649	-2.06835	0.0386075	0.38833	Kidins220	chr12	+	24974932	25059697	7402	kinase_D-interacting_substrate_220
ENSMUSG00000029020	5204.34	0.071361	0.036052	1.97939	0.0477719	0.418416	Mfn2	chr4	-	147873599	147904704	4341	mitofusin_2
ENSMUSG00000037852	47042.5	0.0781275	0.038045	2.05355	0.0400191	0.393997	Cpe	chr8	-	64592558	64693040	2087	carboxypeptidase_E
ENSMUSG00000037032	10422.1	0.0797865	0.0398926	2.00003	0.0454967	0.41056	Apbb1	chr7	-	105558483	105581653	2878	amyloid_beta_(A4)_precursor_protein-binding_family_B_member_1
ENSMUSG00000057666	35193.2	0.081257	0.0352666	2.30407	0.0212185	0.297208	Gapdh	chr6	-	125161853	125166467	1420	glyceraldehyde-3-phosphate_dehydrogenase
ENSMUSG00000024853	4729.55	0.0844157	0.0400041	2.11017	0.0348433	0.374371	Sf3b2	chr19	-	5273923	5295455	3231	splicing_factor_3b_subunit_2
ENSMUSG00000022517	4324.47	0.0859839	0.0426409	2.01647	0.0437514	0.402622	Mgrn1	chr16	+	4886100	4938296	3293	mahogunin_ring_finger_1
ENSMUSG00000001211	7105.34	0.0910399	0.0422191	2.15637	0.0310548	0.357919	Agpat3	chr10	-	78269178	78352489	5980	1-acylglycerol-3-phosphate_O-acyltransferase_3
ENSMUSG00000022456	11882.8	0.0912351	0.0438063	2.08269	0.0372791	0.384858	2021-09-03	chr15	+	82274935	82294442	4731	septin_3
ENSMUSG00000028053	4234.46	0.0913912	0.0457509	1.99758	0.0457619	0.41116	Ash1l	chr3	+	88950622	89079375	11644	ash1_(absent_small_or_homeotic)-like_(Drosophila)
ENSMUSG00000007564	10859.2	0.0918591	0.0448103	2.04996	0.0403687	0.393997	Ppp2r1a	chr17	+	20945311	20965916	2410	protein_phosphatase_2_regulatory_subunit_A_alpha
ENSMUSG00000001847	6305.22	0.0922956	0.0432622	2.1334	0.0328918	0.368573	Rac1	chr5	-	143505478	143528036	2325	RAS-related_C3_botulinum_substrate_1
ENSMUSG00000030465	15988.5	0.093329	0.0467818	1.99499	0.0460444	0.412025	Psd3	chr8	-	67689082	68062286	11319	pleckstrin_and_Sec7_domain_containing_3
ENSMUSG00000023011	11645.6	0.0935675	0.0435436	2.14882	0.0316485	0.361316	Faim2	chr15	-	99497005	99528017	4520	Fas_apoptotic_inhibitory_molecule_2
ENSMUSG00000071658	3467.79	0.0939221	0.0476093	1.97277	0.048522	0.420454	Gng3	chr19	-	8836929	8839246	1699	guanine_nucleotide_binding_protein_(G_protein)_gamma_3
ENSMUSG00000063077	22397.1	0.0949968	0.0450513	2.10863	0.0349761	0.374545	Kif1b	chr4	-	149176319	149307693	10233	kinesin_family_member_1B
ENSMUSG00000064367	91052.9	0.095754	0.0432681	2.21304	0.0268951	0.330584	mt-Nd5	chrMT	+	11742	13565	1824	mitochondrially_encoded_NADH_dehydrogenase_5
ENSMUSG00000015291	11567.9	0.0959602	0.0436685	2.19747	0.0279869	0.337918	Gdi1	chrX	+	74304998	74311862	3696	guanosine_diphosphate_(GDP)_dissociation_inhibitor_1
ENSMUSG00000000346	2500.08	0.0969901	0.0441546	2.1966	0.0280488	0.337918	Dazap2	chr15	+	100615628	100620731	1826	DAZ_associated_protein_2
ENSMUSG00000025428	17884.4	0.0971663	0.0428055	2.26995	0.0232106	0.309799	Atp5a1	chr18	+	77773729	77782869	2674	ATP_synthase_H+_transporting_mitochondrial_F1_complex_alpha_subunit_1
ENSMUSG00000033530	4097.55	0.0991394	0.0458724	2.1612	0.0306799	0.354611	Ttc7b	chr12	-	100300771	100520822	3441	tetratricopeptide_repeat_domain_7B
ENSMUSG00000039740	3052.43	0.100906	0.051374	1.96415	0.0495129	0.423516	Alg2	chr4	-	47465067	47474333	3021	asparagine-linked_glycosylation_2_(alpha-13-mannosyltransferase)
ENSMUSG00000017631	12041.8	0.101282	0.0425214	2.3819	0.0172234	0.268633	Abr	chr11	-	76416734	76622314	5394	active_BCR-related_gene
ENSMUSG00000029580	15943.9	0.101417	0.0397709	2.55002	0.0107716	0.20767	Actb	chr5	-	142903115	142906754	1920	actin_beta
ENSMUSG00000029407	1868.01	0.101502	0.0516656	1.9646	0.0494603	0.423516	Uso1	chr5	+	92137938	92202794	3897	USO1_vesicle_docking_factor
ENSMUSG00000031840	11348.6	0.103303	0.036586	2.82357	0.00474925	0.135513	Rab3a	chr8	+	70754679	70758677	1556	RAB3A_member_RAS_oncogene_family
ENSMUSG00000026179	3676.37	0.103506	0.0504577	2.05134	0.0402335	0.393997	Pnkd	chr1	+	74284930	74353694	3599	paroxysmal_nonkinesiogenic_dyskinesia
ENSMUSG00000022108	12360.7	0.10369	0.0470953	2.2017	0.0276867	0.336754	Itm2b	chr14	-	73362231	73385271	1773	integral_membrane_protein_2B
ENSMUSG00000003153	3611.28	0.104009	0.0519546	2.00192	0.0452931	0.409517	Slc2a3	chr6	-	122727809	122801640	6253	solute_carrier_family_2_(facilitated_glucose_transporter)_member_3
ENSMUSG00000020936	4189.97	0.105177	0.0529349	1.98692	0.0469314	0.415228	Nmt1	chr11	+	103028190	103068912	4861	N-myristoyltransferase_1
ENSMUSG00000038733	2921.05	0.1052	0.0452715	2.32376	0.0201383	0.288746	Wdr26	chr1	-	181173228	181211552	6619	WD_repeat_domain_26
ENSMUSG00000021770	2086.88	0.105357	0.0500442	2.10529	0.0352661	0.374998	Samd8	chr14	+	21750531	21798725	6800	sterile_alpha_motif_domain_containing_8
ENSMUSG00000056820	4810.42	0.105447	0.0514033	2.05137	0.0402313	0.393997	Tsnax	chr8	+	125012997	125034192	2391	translin-associated_factor_X
ENSMUSG00000021062	6389.83	0.10571	0.051726	2.04365	0.0409879	0.394613	Rab15	chr12	-	76797960	76822908	3158	RAB15_member_RAS_oncogene_family
ENSMUSG00000056851	4030.88	0.106425	0.0489669	2.17341	0.0297493	0.348766	Pcbp2	chr15	+	102470632	102500059	2868	poly(rC)_binding_protein_2
ENSMUSG00000038406	4103.36	0.106561	0.0511713	2.08245	0.0373017	0.384858	Scaf1	chr7	-	45002948	45016363	6459	SR-related_CTD-associated_factor_1
ENSMUSG00000004207	35166.8	0.106736	0.0373466	2.85798	0.00426345	0.127365	Psap	chr10	+	60277627	60302597	2657	prosaposin
ENSMUSG00000035885	7102.37	0.106915	0.0521776	2.04905	0.0404569	0.394144	Cox8a	chr19	-	7215158	7217616	545	cytochrome_c_oxidase_subunit_VIIIa
ENSMUSG00000022536	4160.01	0.108131	0.0509003	2.12438	0.0336387	0.370808	Glyr1	chr16	-	5013906	5049910	3348	glyoxylate_reductase_1_homolog_(Arabidopsis)
ENSMUSG00000042751	3860.23	0.10823	0.0481286	2.24878	0.0245267	0.316533	Nmnat2	chr1	+	152954993	153119261	4638	nicotinamide_nucleotide_adenylyltransferase_2
ENSMUSG00000032097	5026.56	0.108803	0.0419442	2.594	0.00948675	0.193972	Ddx6	chr9	+	44604892	44640731	6065	DEAD_(Asp-Glu-Ala-Asp)_box_polypeptide_6
ENSMUSG00000079215	2369.19	0.1096	0.0540912	2.02621	0.0427432	0.400524	Zfp664	chr5	+	124862691	124902693	4092	zinc_finger_protein_664
ENSMUSG00000031393	3878.1	0.109862	0.0555119	1.97908	0.047807	0.418416	Mecp2	chrX	-	74026592	74135363	10507	methyl_CpG_binding_protein_2
ENSMUSG00000002372	1617.13	0.110154	0.0556591	1.97908	0.0478067	0.418416	Ranbp3	chr17	+	56673225	56711769	2511	RAN_binding_protein_3
ENSMUSG00000019923	17348.7	0.110219	0.0493642	2.23278	0.0255637	0.322054	Zwint	chr10	+	72654845	72674964	2676	ZW10_interactor
ENSMUSG00000035847	11171.7	0.110457	0.0423964	2.60534	0.00917831	0.192474	Ids	chrX	-	70343069	70365084	4972	iduronate_2-sulfatase
ENSMUSG00000014195	2943.78	0.111826	0.0502798	2.22407	0.0261439	0.325365	Dnajc7	chr11	-	100582818	100620168	2330	DnaJ_(Hsp40)_homolog_subfamily_C_member_7
ENSMUSG00000022791	5613.02	0.112777	0.0562758	2.00401	0.0450692	0.408904	Tnk2	chr16	+	32643874	32683493	4424	tyrosine_kinase_non-receptor_2
ENSMUSG00000028863	2140.2	0.11472	0.0555029	2.06691	0.0387422	0.389207	Meaf6	chr4	+	125085134	125113238	4550	MYST/Esa1-associated_factor_6
ENSMUSG00000026959	11480.8	0.114867	0.0521326	2.20337	0.027569	0.336041	Grin1	chr2	-	25291181	25319187	4276	glutamate_receptor_ionotropic_NMDA1_(zeta_1)
ENSMUSG00000038172	2089.07	0.115162	0.056097	2.05291	0.0400816	0.393997	Ttc39b	chr4	-	83220300	83324255	8831	tetratricopeptide_repeat_domain_39B
ENSMUSG00000060036	9381.46	0.115175	0.0477412	2.41248	0.0158444	0.256608	Rpl3	chr15	-	80077794	80091868	1877	ribosomal_protein_L3
ENSMUSG00000009090	3994.98	0.115837	0.04998	2.31767	0.020467	0.291065	Ap1b1	chr11	+	4986824	5042791	4085	adaptor_protein_complex_AP-1_beta_1_subunit
ENSMUSG00000079037	15444.7	0.116176	0.0459407	2.52883	0.0114445	0.2146	Prnp	chr2	+	131909928	131938429	2184	prion_protein
ENSMUSG00000021314	4599.65	0.117915	0.0568778	2.07312	0.0381611	0.386908	Amph	chr13	+	18948371	19150913	3193	amphiphysin
ENSMUSG00000070570	29181.6	0.117979	0.0558839	2.11114	0.0347606	0.374371	Slc17a7	chr7	+	45163921	45176138	2939	solute_carrier_family_17_(sodium-dependent_inorganic_phosphate_cotransporter)_member_7
ENSMUSG00000054452	8978.46	0.118059	0.0584544	2.01968	0.0434167	0.402003	Aes	chr10	+	81559494	81566362	1411	amino-terminal_enhancer_of_split
ENSMUSG00000034171	1932.19	0.11832	0.0552512	2.14148	0.0322351	0.365026	Faah	chr4	-	115967145	116017926	5537	fatty_acid_amide_hydrolase
ENSMUSG00000073755	2314.28	0.118386	0.0596791	1.9837	0.0472889	0.416232	5730409E04Rik	chr4	+	126609818	126614371	2886	RIKEN_cDNA_5730409E04Rik_gene
ENSMUSG00000070802	8361.74	0.118771	0.0551764	2.15257	0.0313527	0.359001	Pnmal2	chr7	+	16944682	16948828	4147	PNMA-like_2
ENSMUSG00000019210	6999.36	0.118995	0.0457659	2.60009	0.00931995	0.192668	Atp6v1e1	chr6	-	120795245	120822685	1203	ATPase_H+_transporting_lysosomal_V1_subunit_E1
ENSMUSG00000034875	1211.38	0.119482	0.0576059	2.07412	0.0380679	0.386525	Nudt19	chr7	-	35547185	35556304	2298	nudix_(nucleoside_diphosphate_linked_moiety_X)-type_motif_19
ENSMUSG00000027350	9479.68	0.119722	0.0574784	2.08291	0.0372596	0.384858	Chgb	chr2	+	132781278	132795079	2740	chromogranin_B
ENSMUSG00000020607	2000.45	0.120489	0.0597006	2.01822	0.0435688	0.402003	Fam84a	chr12	-	14147599	14152038	3379	family_with_sequence_similarity_84_member_A
ENSMUSG00000029578	2861.11	0.120531	0.0506264	2.38079	0.0172755	0.268633	Wipi2	chr5	+	142629542	142670588	5171	WD_repeat_domain_phosphoinositide_interacting_2
ENSMUSG00000025794	4411.85	0.121113	0.0613359	1.97459	0.0483144	0.419744	Rpl14	chr9	+	120571517	120574653	935	ribosomal_protein_L14
ENSMUSG00000029775	2467.9	0.121368	0.0493955	2.45707	0.0140076	0.238027	Klhdc10	chr6	+	30401868	30455179	5901	kelch_domain_containing_10
ENSMUSG00000024617	66331.3	0.122079	0.0442016	2.76186	0.0057473	0.149287	Camk2a	chr18	+	60925618	60988152	4970	calcium/calmodulin-dependent_protein_kinase_II_alpha
ENSMUSG00000097535	2099.17	0.122146	0.0597551	2.0441	0.0409436	0.394613	Gm26592	chr9	-	21034290	21037782	1730	predicted_gene_26592
ENSMUSG00000058756	16668.6	0.122612	0.0550653	2.22666	0.0259702	0.32407	Thra	chr11	+	98740638	98769006	2452	thyroid_hormone_receptor_alpha
ENSMUSG00000053838	4007.51	0.123117	0.0483865	2.54445	0.0109451	0.209171	Nudcd3	chr11	-	6105691	6200415	3927	NudC_domain_containing_3
ENSMUSG00000026854	1789.81	0.123309	0.0585046	2.10769	0.035058	0.374545	Usp20	chr2	+	30982279	31023586	5088	ubiquitin_specific_peptidase_20
ENSMUSG00000017221	2552.3	0.12347	0.0501382	2.46259	0.0137936	0.236174	Psmd3	chr11	+	98682554	98695979	2894	proteasome_(prosome_macropain)_26S_subunit_non-ATPase_3
ENSMUSG00000058153	5237.07	0.124147	0.0619315	2.00459	0.0450068	0.408904	Sez6l	chr5	-	112419151	112577198	6080	seizure_related_6_homolog_like
ENSMUSG00000025609	2663.41	0.124218	0.0539967	2.30048	0.0214213	0.298597	Mkln1	chr6	+	31398735	31516811	11395	muskelin_1_intracellular_mediator_containing_kelch_motifs
ENSMUSG00000032594	4663.47	0.124863	0.0473299	2.63815	0.00833591	0.182847	Ip6k1	chr9	+	108002501	108048780	4557	inositol_hexaphosphate_kinase_1
ENSMUSG00000056050	2520.98	0.124923	0.0613164	2.03734	0.0416155	0.396298	Mia3	chr1	-	183326725	183369529	6417	melanoma_inhibitory_activity_3
ENSMUSG00000030428	10414.8	0.124994	0.037141	3.3654	0.000764339	0.0428245	Ttyh1	chr7	+	4119408	4136706	4353	tweety_homolog_1_(Drosophila)
ENSMUSG00000032802	1951.48	0.125211	0.0548163	2.2842	0.0223599	0.303476	Srxn1	chr2	+	152105516	152111376	2812	sulfiredoxin_1_homolog_(S._cerevisiae)
ENSMUSG00000006304	3652.72	0.12546	0.0501958	2.49942	0.0124397	0.223931	Arpc2	chr1	+	74236084	74268209	1439	actin_related_protein_2/3_complex_subunit_2
ENSMUSG00000002546	2251.82	0.126073	0.0530553	2.37625	0.0174898	0.270531	Golga2	chr2	+	32287384	32307921	4442	golgi_autoantigen_golgin_subfamily_a_2
ENSMUSG00000030718	5252.91	0.126189	0.0427081	2.95469	0.00312988	0.105983	Ppme1	chr7	-	100326737	100371896	2361	protein_phosphatase_methylesterase_1
ENSMUSG00000020524	7964.01	0.126274	0.0478862	2.63697	0.00836502	0.182847	Gria1	chr11	+	57011387	57330244	5546	glutamate_receptor_ionotropic_AMPA1_(alpha_1)
ENSMUSG00000025314	3082.31	0.126491	0.0578039	2.18828	0.028649	0.341325	Ptprj	chr2	-	90429754	90580647	7634	protein_tyrosine_phosphatase_receptor_type_J
ENSMUSG00000027646	2716.52	0.126622	0.0600887	2.10726	0.0350953	0.374545	Src	chr2	+	157418444	157471862	3906	Rous_sarcoma_oncogene
ENSMUSG00000024661	32495	0.126738	0.0557757	2.27228	0.0230696	0.309168	Fth1	chr19	+	9982703	9985092	866	ferritin_heavy_chain_1
ENSMUSG00000029033	3482.9	0.126856	0.0625078	2.02945	0.0424125	0.399255	Acap3	chr4	+	155891822	155907251	4365	ArfGAP_with_coiled-coil_ankyrin_repeat_and_PH_domains_3
ENSMUSG00000004031	2516.68	0.127583	0.0622089	2.05088	0.0402789	0.393997	Brinp2	chr1	-	158245271	158356260	4099	bone_morphogenic_protein/retinoic_acid_inducible_neural-specific_2
ENSMUSG00000040543	2724.5	0.127755	0.0540118	2.36531	0.0180149	0.273776	Pitpnm3	chr11	-	72047528	72135778	6555	PITPNM_family_member_3
ENSMUSG00000069089	1419.15	0.128298	0.0618279	2.07508	0.0379793	0.386525	Cdk7	chr13	-	100697027	100730942	7595	cyclin-dependent_kinase_7
ENSMUSG00000045216	1641.8	0.128305	0.0560942	2.28731	0.0221777	0.302595	Hs6st1	chr1	+	36068400	36106446	3719	heparan_sulfate_6-O-sulfotransferase_1
ENSMUSG00000025651	4859.91	0.128314	0.0486561	2.63716	0.00836024	0.182847	Uqcrc1	chr9	+	108936648	108949640	1655	ubiquinol-cytochrome_c_reductase_core_protein_1
ENSMUSG00000026455	930.192	0.128562	0.0644908	1.99349	0.0462076	0.412703	Klhl12	chr1	+	134455531	134491018	4990	kelch-like_12
ENSMUSG00000093904	8677.88	0.129014	0.0541714	2.38158	0.0172384	0.268633	Tomm20	chr8	-	126930664	126945921	4986	translocase_of_outer_mitochondrial_membrane_20_homolog_(yeast)
ENSMUSG00000021701	4291	0.129256	0.0607963	2.12604	0.0334996	0.370534	Plk2	chr13	+	110395044	110400844	2802	polo-like_kinase_2
ENSMUSG00000028833	31133	0.129316	0.0410038	3.15375	0.00161188	0.0711627	Ncdn	chr4	-	126743750	126753438	3681	neurochondrin
ENSMUSG00000039145	4622.35	0.130144	0.0535111	2.43209	0.0150121	0.246392	Camk1d	chr2	-	5293457	5714515	6962	calcium/calmodulin-dependent_protein_kinase_ID
ENSMUSG00000003435	2988.49	0.130777	0.0532372	2.4565	0.0140298	0.238114	Supt5	chr7	-	28314898	28338719	3509	suppressor_of_Ty_5
ENSMUSG00000029613	1883.91	0.130996	0.0532467	2.46017	0.0138873	0.236271	Eif2ak1	chr5	+	143817788	143904256	4330	eukaryotic_translation_initiation_factor_2_alpha_kinase_1
ENSMUSG00000030374	5016.81	0.131595	0.0457266	2.87786	0.00400386	0.122765	Strn4	chr7	+	16815889	16840931	4114	striatin_calmodulin_binding_protein_4
ENSMUSG00000024104	2105.69	0.131628	0.0548844	2.39827	0.0164727	0.260557	Fam21	chr6	+	116208033	116262668	4294	family_with_sequence_similarity_21
ENSMUSG00000020647	3348.8	0.131744	0.0531982	2.47647	0.0132688	0.23093	Ncoa1	chr12	-	4247363	4477182	7328	nuclear_receptor_coactivator_1
ENSMUSG00000014077	3280.82	0.131812	0.0480346	2.74411	0.00606744	0.153903	Chp1	chr2	+	119547697	119587027	3027	calcineurin-like_EF_hand_protein_1
ENSMUSG00000031833	6149	0.131934	0.057379	2.29935	0.0214851	0.298842	Mast3	chr8	-	70778117	70792433	5334	microtubule_associated_serine/threonine_kinase_3
ENSMUSG00000030942	1189.3	0.131984	0.0605511	2.17972	0.0292786	0.34491	Thumpd1	chr7	-	119715096	119720765	2653	THUMP_domain_containing_1
ENSMUSG00000033389	3437.2	0.132177	0.0547945	2.41223	0.0158552	0.256608	Arhgap44	chr11	-	65002039	65162961	4074	Rho_GTPase_activating_protein_44
ENSMUSG00000040612	3929.13	0.132214	0.0671295	1.96954	0.0488914	0.421577	Ildr2	chr1	+	166254139	166316823	8251	immunoglobulin-like_domain_containing_receptor_2
ENSMUSG00000039278	14659.2	0.132318	0.0515681	2.56589	0.0102912	0.201365	Pcsk1n	chrX	+	7919822	7924410	2193	proprotein_convertase_subtilisin/kexin_type_1_inhibitor
ENSMUSG00000085830	4645.59	0.132331	0.053283	2.48354	0.0130083	0.229203	Grin1os	chr2	+	25291220	25298925	2891	glutamate_receptor_ionotropic_NMDA1_(zeta_1)_opposite_strand
ENSMUSG00000019179	5133.96	0.132841	0.0489211	2.71542	0.00661925	0.162294	Mdh2	chr5	+	135778480	135790398	1456	malate_dehydrogenase_2_NAD_(mitochondrial)
ENSMUSG00000044628	2217.85	0.13291	0.0536729	2.47629	0.0132755	0.23093	Rnf208	chr2	+	25242255	25244262	1333	ring_finger_protein_208
ENSMUSG00000055024	1672.59	0.133122	0.0626725	2.1241	0.0336621	0.370808	Ep300	chr15	+	81585351	81652072	8738	E1A_binding_protein_p300
ENSMUSG00000040640	4006.85	0.134086	0.055347	2.42264	0.0154083	0.251124	Erc2	chr14	+	27622442	28478537	6083	ELKS/RAB6-interacting/CAST_family_member_2
ENSMUSG00000024767	3894.1	0.134164	0.0503683	2.66366	0.00772956	0.176201	Otub1	chr19	-	7198202	7206316	1728	OTU_domain_ubiquitin_aldehyde_binding_1
ENSMUSG00000055254	15950.7	0.134224	0.0457894	2.93134	0.00337509	0.111582	Ntrk2	chr13	+	58806596	59133970	8541	neurotrophic_tyrosine_kinase_receptor_type_2
ENSMUSG00000024140	2771.14	0.134407	0.0602217	2.23186	0.025624	0.322054	Epas1	chr17	+	86753907	86833410	5309	endothelial_PAS_domain_protein_1
ENSMUSG00000040007	1043.75	0.134607	0.0645207	2.08626	0.036955	0.384172	Bahd1	chr2	+	118900377	118924528	4594	bromo_adjacent_homology_domain_containing_1
ENSMUSG00000017943	1291.61	0.135354	0.0620349	2.1819	0.0291169	0.344538	Gdap1l1	chr2	+	163438476	163455324	2475	ganglioside-induced_differentiation-associated_protein_1-like_1
ENSMUSG00000027438	14286.1	0.136108	0.055112	2.46967	0.0135239	0.233504	Napb	chr2	-	148693985	148732467	4412	N-ethylmaleimide_sensitive_fusion_protein_attachment_protein_beta
ENSMUSG00000037257	1184.54	0.136155	0.0582064	2.33917	0.0193265	0.284714	Aagab	chr9	+	63602655	63641889	2600	alpha-_and_gamma-adaptin_binding_protein
ENSMUSG00000015846	898.516	0.136696	0.0651484	2.09822	0.0358856	0.378057	Rxra	chr2	+	27676440	27762957	4905	retinoid_X_receptor_alpha
ENSMUSG00000038127	1334.33	0.136724	0.0668277	2.04591	0.0407649	0.39455	Ccdc50	chr16	+	27388869	27452218	7089	coiled-coil_domain_containing_50
ENSMUSG00000022205	4548.23	0.136735	0.0663722	2.06012	0.0393871	0.391653	Sub1	chr15	-	11981339	11996983	3372	SUB1_homolog_(S._cerevisiae)
ENSMUSG00000032898	3264.48	0.136912	0.0610182	2.24378	0.0248465	0.318304	Fbxo21	chr5	+	117976770	118010191	3909	F-box_protein_21
ENSMUSG00000039458	1075.45	0.136975	0.0608396	2.25142	0.0243591	0.315537	Mtmr12	chr15	+	12205028	12272240	4584	myotubularin_related_protein_12
ENSMUSG00000024883	1415.09	0.138111	0.0652596	2.11633	0.0343169	0.373444	Rin1	chr19	+	5050808	5057071	4176	Ras_and_Rab_interactor_1
ENSMUSG00000021133	1154.67	0.138284	0.0623141	2.21914	0.0264774	0.326667	4933426M11Rik	chr12	+	80790532	80880832	5001	RIKEN_cDNA_4933426M11_gene
ENSMUSG00000024242	1726.79	0.138644	0.0676533	2.04933	0.0404302	0.394144	Map4k3	chr17	-	80580512	80728093	4231	mitogen-activated_protein_kinase_kinase_kinase_kinase_3
ENSMUSG00000026663	2347.82	0.138792	0.0610037	2.27514	0.0228977	0.308048	Atf6	chr1	-	170704674	170867771	7246	activating_transcription_factor_6
ENSMUSG00000041483	1213.87	0.138796	0.0665255	2.08637	0.0369455	0.384172	Zfp281	chr1	+	136624901	136630053	4937	zinc_finger_protein_281
ENSMUSG00000062232	3608.23	0.138868	0.051795	2.68112	0.00733773	0.171215	Rapgef2	chr3	-	79062516	79181340	6573	Rap_guanine_nucleotide_exchange_factor_(GEF)_2
ENSMUSG00000041891	868.704	0.139914	0.0683952	2.04566	0.0407896	0.39455	Lman1	chr18	-	65980754	66022580	3563	lectin_mannose-binding_1
ENSMUSG00000059323	1395.98	0.140321	0.0715894	1.96009	0.0499858	0.424955	Tonsl	chr15	-	76622088	76639958	4235	tonsoku-like_DNA_repair_protein
ENSMUSG00000039601	6046.89	0.1404	0.0538972	2.60496	0.00918844	0.192474	Rcan2	chr17	+	43801851	44039516	3363	regulator_of_calcineurin_2
ENSMUSG00000027457	7526.71	0.140673	0.0504096	2.79059	0.00526123	0.142649	Snph	chr2	-	151590549	151632593	4910	syntaphilin
ENSMUSG00000027221	5413.15	0.140705	0.0537423	2.61814	0.00884108	0.189511	Chst1	chr2	+	92599707	92615250	2680	carbohydrate_(keratan_sulfate_Gal-6)_sulfotransferase_1
ENSMUSG00000040097	6032.83	0.140755	0.0661818	2.1268	0.033437	0.370329	Flywch1	chr17	-	23755423	23771591	2791	FLYWCH-type_zinc_finger_1
ENSMUSG00000027603	2674.34	0.140762	0.0621331	2.26549	0.0234823	0.311004	Ggt7	chr2	-	155490379	155518237	2614	gamma-glutamyltransferase_7
ENSMUSG00000045349	2104.77	0.140813	0.0664243	2.1199	0.0340144	0.371311	Sh2d5	chr4	+	138250403	138261332	3529	SH2_domain_containing_5
ENSMUSG00000023809	2064.63	0.140898	0.0690462	2.04064	0.041287	0.395113	Rps6ka2	chr17	+	7170115	7303313	5404	ribosomal_protein_S6_kinase_polypeptide_2
ENSMUSG00000004040	1051.51	0.140984	0.0702916	2.0057	0.0448886	0.408904	Stat3	chr11	-	100885098	100939540	6042	signal_transducer_and_activator_of_transcription_3
ENSMUSG00000037260	1280.93	0.141174	0.0717845	1.96664	0.0492248	0.423085	Hgsnat	chr8	-	25944459	25976744	2679	heparan-alpha-glucosaminide_N-acetyltransferase
ENSMUSG00000045896	1823.78	0.141565	0.0605341	2.33859	0.0193566	0.284856	Paip2b	chr6	-	83805401	83831741	3982	poly(A)_binding_protein_interacting_protein_2B
ENSMUSG00000030310	9960.36	0.141621	0.0399393	3.54591	0.000391265	0.0285787	Slc6a1	chr6	+	114282635	114317522	4292	solute_carrier_family_6_(neurotransmitter_transporter_GABA)_member_1
ENSMUSG00000025139	3879.31	0.142026	0.0554403	2.56177	0.0104139	0.20329	Tollip	chr7	-	141874813	141918507	3788	toll_interacting_protein
ENSMUSG00000052934	3792.48	0.142195	0.0552409	2.57408	0.0100506	0.200882	Fbxo31	chr8	-	121549440	121578806	4358	F-box_protein_31
ENSMUSG00000048175	787.165	0.142867	0.0722356	1.97779	0.0479529	0.418517	Asb8	chr15	-	98134637	98165625	2226	ankyrin_repeat_and_SOCS_box-containing_8
ENSMUSG00000028669	1614.4	0.143111	0.0629613	2.273	0.0230262	0.309168	Pithd1	chr4	-	135975460	135987264	1700	PITH_(C-terminal_proteasome-interacting_domain_of_thioredoxin-like)_domain_containing_1
ENSMUSG00000030881	2100.87	0.143166	0.0549512	2.60534	0.00917841	0.192474	Arfip2	chr7	-	105634203	105640416	4448	ADP-ribosylation_factor_interacting_protein_2
ENSMUSG00000022253	1109.4	0.143325	0.0678228	2.11324	0.0345806	0.37427	Nadk2	chr15	+	9071260	9110487	3732	NAD_kinase_2_mitochondrial
ENSMUSG00000037316	1925.89	0.143726	0.0584154	2.46042	0.0138775	0.236271	Bag4	chr8	-	25764538	25785209	4798	BCL2-associated_athanogene_4
ENSMUSG00000032883	4087.74	0.143818	0.0530867	2.70912	0.00674611	0.163678	Acsl3	chr1	+	78657825	78707743	3950	acyl-CoA_synthetase_long-chain_family_member_3
ENSMUSG00000028126	1492.55	0.144088	0.0676102	2.13115	0.0330767	0.369163	Pip5k1a	chr3	-	95058530	95106930	3663	phosphatidylinositol-4-phosphate_5-kinase_type_1_alpha
ENSMUSG00000039086	1216.37	0.144409	0.0642597	2.24727	0.0246229	0.316602	Ss18l1	chr2	+	180042509	180070201	4343	synovial_sarcoma_translocation_gene_on_chromosome_18-like_1
ENSMUSG00000029406	6124.8	0.145103	0.0606537	2.39232	0.0167424	0.26333	Pitpnm2	chr5	-	124118690	124249760	6952	phosphatidylinositol_transfer_protein_membrane-associated_2
ENSMUSG00000041560	1634.93	0.145134	0.0663162	2.18851	0.0286322	0.341325	Gltscr2	chr7	-	15937838	15946108	1555	glioma_tumor_suppressor_candidate_region_gene_2
ENSMUSG00000030603	1446.48	0.145436	0.055889	2.60223	0.00926204	0.192638	Psmc4	chr7	-	28041707	28050101	1883	proteasome_(prosome_macropain)_26S_subunit_ATPase_4
ENSMUSG00000055707	1212.37	0.145642	0.0696551	2.09091	0.0365364	0.382672	Klhl26	chr8	-	70450228	70476943	3069	kelch-like_26
ENSMUSG00000094483	15004.9	0.146632	0.0478709	3.06306	0.00219085	0.0858553	Purb	chr11	-	6467599	6475917	8319	purine_rich_element_binding_protein_B
ENSMUSG00000051469	974.116	0.146968	0.0687686	2.13714	0.0325866	0.366922	Zfp191	chr18	-	24009702	24020810	5732	zinc_finger_protein_191
ENSMUSG00000039126	1932.06	0.147136	0.0648326	2.26948	0.023239	0.309799	Prune2	chr19	+	16956118	17223932	12512	prune_homolog_2_(Drosophila)
ENSMUSG00000001909	1051.93	0.147398	0.0717776	2.05354	0.0400199	0.393997	Trmt1	chr8	+	84686307	84699808	3647	tRNA_methyltransferase_1
ENSMUSG00000034891	9985.34	0.147643	0.0495484	2.97978	0.00288454	0.101287	Sncb	chr13	-	54758860	54766595	1351	synuclein_beta
ENSMUSG00000029207	1007.69	0.147688	0.0752496	1.96264	0.0496885	0.423978	Apbb2	chr5	-	66298861	66618828	6546	amyloid_beta_(A4)_precursor_protein-binding_family_B_member_2
ENSMUSG00000001380	1790.06	0.148195	0.067392	2.199	0.0278779	0.337635	Hars	chr18	-	36766530	36783205	1987	histidyl-tRNA_synthetase
ENSMUSG00000036644	5349.47	0.148462	0.0450399	3.29624	0.000979871	0.0504435	Tbc1d9b	chr11	+	50131396	50172785	5213	TBC1_domain_family_member_9B
ENSMUSG00000029621	3173.88	0.148736	0.0499902	2.9753	0.00292699	0.101832	Arpc1a	chr5	+	145083830	145108761	1685	actin_related_protein_2/3_complex_subunit_1A
ENSMUSG00000040797	4265.97	0.14875	0.0612585	2.42823	0.0151729	0.248156	Iqsec3	chr6	-	121372933	121473678	8093	IQ_motif_and_Sec7_domain_3
ENSMUSG00000035033	2902.41	0.14875	0.0701473	2.12054	0.0339609	0.371166	Tbr1	chr2	+	61802930	61814114	3977	T-box_brain_gene_1
ENSMUSG00000085828	1250.43	0.14952	0.0708065	2.11167	0.0347143	0.374371	Gm15612	chr6	+	88842854	88847274	3118	predicted_gene_15612
ENSMUSG00000041556	2114.49	0.149813	0.0573685	2.61142	0.00901669	0.190893	Fbxo2	chr4	+	148160621	148166424	1288	F-box_protein_2
ENSMUSG00000015837	10075.7	0.149841	0.0438341	3.41837	0.000629972	0.0377199	Sqstm1	chr11	-	50199366	50210827	2673	sequestosome_1
ENSMUSG00000025223	1960.06	0.149842	0.0625821	2.39433	0.0166508	0.262778	Ldb1	chr19	-	46032593	46045214	2295	LIM_domain_binding_1
ENSMUSG00000024914	2644.68	0.150122	0.0667288	2.24973	0.0244659	0.316303	Drap1	chr19	-	5422805	5424979	992	Dr1_associated_protein_1_(negative_cofactor_2_alpha)
ENSMUSG00000030660	747.751	0.150306	0.075178	1.99934	0.0455719	0.410707	Pik3c2a	chr7	-	116337276	116443458	8042	phosphatidylinositol_3-kinase_C2_domain_containing_alpha_polypeptide
ENSMUSG00000035203	8626.15	0.150346	0.049992	3.0074	0.00263493	0.0964826	Epn1	chr7	+	5080235	5098178	2565	epsin_1
ENSMUSG00000028701	838.963	0.150487	0.0766631	1.96297	0.0496501	0.42391	Lurap1	chr4	-	116132406	116151338	5742	leucine_rich_adaptor_protein_1
ENSMUSG00000042451	1620.84	0.150722	0.0689198	2.18692	0.0287483	0.342051	Mybph	chr1	+	134193448	134201232	2320	myosin_binding_protein_H
ENSMUSG00000026825	29333.4	0.150759	0.0483571	3.11762	0.0018232	0.0761539	Dnm1	chr2	-	32308471	32353329	4605	dynamin_1
ENSMUSG00000041645	3629.68	0.150771	0.0479928	3.14153	0.00168069	0.0737335	Ddx24	chr12	-	103407976	103425867	3070	DEAD_(Asp-Glu-Ala-Asp)_box_polypeptide_24
ENSMUSG00000031971	1581.69	0.150808	0.0724565	2.08135	0.0374015	0.385368	Ccsap	chr8	-	123840831	123860209	2673	centriole_cilia_and_spindle_associated_protein
ENSMUSG00000020704	1549.01	0.150826	0.063922	2.35952	0.0182984	0.275756	Asic2	chr11	-	80880169	81968457	3436	acid-sensing_(proton-gated)_ion_channel_2
ENSMUSG00000058135	2824.14	0.150968	0.0723501	2.08663	0.0369213	0.384172	Gstm1	chr3	-	108012255	108017973	1289	glutathione_S-transferase_mu_1
ENSMUSG00000021978	4233.63	0.151156	0.0403254	3.74841	0.000177961	0.0168894	Extl3	chr14	-	65052060	65098106	5977	exostoses_(multiple)-like_3
ENSMUSG00000053963	6823.04	0.151631	0.0731803	2.07202	0.0382636	0.387384	6330403A02Rik	chr1	-	180432387	180483504	6506	RIKEN_cDNA_6330403A02_gene
ENSMUSG00000038181	1770.76	0.151779	0.0679905	2.23235	0.0255915	0.322054	Chpf2	chr5	+	24586741	24594395	5368	chondroitin_polymerizing_factor_2
ENSMUSG00000003812	994.411	0.151939	0.065343	2.32525	0.0200588	0.28823	Dnase2a	chr8	+	84908560	84922915	4073	deoxyribonuclease_II_alpha
ENSMUSG00000027194	777.465	0.152173	0.0704081	2.1613	0.030672	0.354611	Ttc17	chr2	-	94300767	94406689	4590	tetratricopeptide_repeat_domain_17
ENSMUSG00000024160	1198.94	0.152275	0.0691263	2.20284	0.0276057	0.336062	Spsb3	chr17	+	24886643	24892152	2004	splA/ryanodine_receptor_domain_and_SOCS_box_containing_3
ENSMUSG00000020894	20662.3	0.153268	0.0497461	3.08101	0.002063	0.0817638	Vamp2	chr11	+	69088490	69092384	2205	vesicle-associated_membrane_protein_2
ENSMUSG00000096054	8530.19	0.153269	0.0589019	2.60211	0.00926529	0.192638	Syne1	chr10	-	5020203	5550692	6982	spectrin_repeat_containing_nuclear_envelope_1
ENSMUSG00000080058	1843.66	0.154402	0.077806	1.98445	0.0472055	0.41576	Gm11175	chr8	-	70699538	70700080	543	predicted_gene_11175
ENSMUSG00000020611	1567.05	0.154438	0.0620286	2.48979	0.0127818	0.227448	Gna13	chr11	+	109362831	109401369	6160	guanine_nucleotide_binding_protein_alpha_13
ENSMUSG00000025579	6552.89	0.154439	0.0500587	3.08515	0.00203447	0.0813264	Gaa	chr11	+	119267887	119285454	3633	glucosidase_alpha_acid
ENSMUSG00000034825	2519.25	0.154481	0.0671198	2.30157	0.0213592	0.29828	Nrip3	chr7	-	109758055	109782025	3927	nuclear_receptor_interacting_protein_3
ENSMUSG00000043885	1814.47	0.154603	0.0755381	2.04669	0.0406886	0.394527	Slc36a4	chr9	+	15709738	15742384	5562	solute_carrier_family_36_(proton/amino_acid_symporter)_member_4
ENSMUSG00000041773	19339.2	0.155029	0.0675412	2.29533	0.0217144	0.299641	Enc1	chr13	+	97241105	97253039	4742	ectodermal-neural_cortex_1
ENSMUSG00000025858	957.856	0.15524	0.0786204	1.97455	0.0483197	0.419744	Get4	chr5	+	139252324	139270051	2107	golgi_to_ER_traffic_protein_4_homolog_(S._cerevisiae)
ENSMUSG00000062963	1214.16	0.155588	0.0640936	2.42752	0.0152025	0.248349	Ufc1	chr1	-	171288563	171295024	1677	ubiquitin-fold_modifier_conjugating_enzyme_1
ENSMUSG00000048249	1549.29	0.15566	0.0688258	2.26165	0.0237191	0.311004	Crebrf	chr17	+	26715650	26776635	7462	CREB3_regulatory_factor
ENSMUSG00000062098	4331.79	0.155722	0.0571551	2.72455	0.00643887	0.159271	Btbd3	chr2	+	138256565	138589292	4940	BTB_(POZ)_domain_containing_3
ENSMUSG00000069495	1232.85	0.156054	0.0753876	2.07002	0.0384501	0.387585	Epc2	chr2	+	49451486	49551948	4697	enhancer_of_polycomb_homolog_2_(Drosophila)
ENSMUSG00000022008	1041.59	0.15607	0.0713799	2.18647	0.0287814	0.342051	Gpalpp1	chr14	-	76086232	76110815	5448	GPALPP_motifs_containing_1
ENSMUSG00000030663	1986.93	0.156451	0.0783248	1.99747	0.0457745	0.41116	1110004F10Rik	chr7	+	116093301	116105210	1479	RIKEN_cDNA_1110004F10_gene
ENSMUSG00000013921	9225.58	0.156478	0.0429298	3.64497	0.000267424	0.0226081	Clip3	chr7	+	30291672	30308367	3381	CAP-GLY_domain_containing_linker_protein_3
ENSMUSG00000031584	620.208	0.156552	0.0787812	1.98718	0.0469024	0.415228	Gsr	chr8	+	33652523	33698163	2673	glutathione_reductase
ENSMUSG00000028931	11485.3	0.156593	0.043101	3.63317	0.000279962	0.023111	Kcnab2	chr4	-	152390742	152477871	3922	potassium_voltage-gated_channel_shaker-related_subfamily_beta_member_2
ENSMUSG00000031754	926.301	0.156598	0.0785769	1.99293	0.0462696	0.412883	Nudt21	chr8	-	94017770	94037021	2726	nudix_(nucleoside_diphosphate_linked_moiety_X)-type_motif_21
ENSMUSG00000024074	1731.82	0.15669	0.0776805	2.01711	0.0436845	0.402538	Crim1	chr17	+	78200248	78376592	5995	cysteine_rich_transmembrane_BMP_regulator_1_(chordin_like)
ENSMUSG00000033105	806.624	0.156754	0.0734878	2.13306	0.0329195	0.368588	Lss	chr10	+	76531588	76557138	6992	lanosterol_synthase
ENSMUSG00000033152	3097.63	0.156812	0.0666623	2.35233	0.0186561	0.278365	Podxl2	chr6	-	88842558	88875044	2195	podocalyxin-like_2
ENSMUSG00000034724	1063.1	0.156974	0.0749694	2.09384	0.0362745	0.38089	Cnot6l	chr5	-	96070333	96164171	8564	CCR4-NOT_transcription_complex_subunit_6-like
ENSMUSG00000071076	4548.27	0.157125	0.0658187	2.38724	0.0169754	0.266394	Jund	chr8	+	70697739	70700616	2878	jun_D_proto-oncogene
ENSMUSG00000053693	2042.43	0.157174	0.0688546	2.2827	0.0224483	0.303808	Mast1	chr8	-	84911903	84937359	4872	microtubule_associated_serine/threonine_kinase_1
ENSMUSG00000009569	5636.02	0.157557	0.0583106	2.70203	0.0068918	0.165772	Mkl2	chr16	+	13256481	13417529	8295	MKL/myocardin-like_2
ENSMUSG00000029413	736.386	0.1576	0.0788761	1.99807	0.0457087	0.411143	Naaa	chr5	-	92257659	92278170	2414	N-acylethanolamine_acid_amidase
ENSMUSG00000058655	4568.87	0.157883	0.0562424	2.80719	0.00499764	0.138337	Eif4b	chr15	+	102073773	102097172	3853	eukaryotic_translation_initiation_factor_4B
ENSMUSG00000066877	744.944	0.158653	0.0780001	2.03401	0.041951	0.398396	Nck2	chr1	+	43444579	43570515	2772	non-catalytic_region_of_tyrosine_kinase_adaptor_protein_2
ENSMUSG00000038013	2329.92	0.158847	0.0694575	2.28697	0.0221976	0.302595	Wipf2	chr11	+	98863638	98905040	7011	WAS/WASL_interacting_protein_family_member_2
ENSMUSG00000037419	2637.87	0.159381	0.0696498	2.28832	0.0221186	0.30223	Endod1	chr9	-	14353990	14381242	4470	endonuclease_domain_containing_1
ENSMUSG00000036578	1208.72	0.159387	0.0767788	2.07593	0.0379008	0.386525	Fxyd7	chr7	-	31042517	31051462	684	FXYD_domain-containing_ion_transport_regulator_7
ENSMUSG00000009535	1589.3	0.160063	0.0787279	2.03312	0.0420404	0.398396	Rnmt	chr18	+	68300355	68324852	5008	RNA_(guanine-7-)_methyltransferase
ENSMUSG00000023845	1346.82	0.160314	0.0812977	1.97193	0.0486175	0.420758	Lnpep	chr17	-	17527723	17624489	5181	leucyl/cystinyl_aminopeptidase
ENSMUSG00000053166	1106.18	0.160315	0.0780489	2.05403	0.0399732	0.393997	Cdh22	chr2	-	165111507	165234853	3702	cadherin_22
ENSMUSG00000037989	3303.76	0.160364	0.0618795	2.59155	0.00955452	0.194876	Wnk2	chr13	-	49036303	49148014	6897	WNK_lysine_deficient_protein_kinase_2
ENSMUSG00000047388	2199.35	0.160451	0.0646004	2.48375	0.0130008	0.229203	Atmin	chr8	+	116943393	116960445	4877	ATM_interactor
ENSMUSG00000041375	934.14	0.16054	0.0762749	2.10475	0.0353126	0.375207	Ccdc9	chr7	-	16274042	16286795	2773	coiled-coil_domain_containing_9
ENSMUSG00000024131	2395.64	0.161622	0.0649596	2.48803	0.0128451	0.228283	Slc3a1	chr17	+	85028347	85064243	2307	solute_carrier_family_3_member_1
ENSMUSG00000019775	2275.18	0.161854	0.0706671	2.29037	0.0219999	0.301887	Rgs17	chr10	-	5825663	5922400	8191	regulator_of_G-protein_signaling_17
ENSMUSG00000028337	827.08	0.162187	0.0732288	2.2148	0.026774	0.329386	Coro2a	chr4	-	46536937	46602202	4154	coronin_actin_binding_protein_2A
ENSMUSG00000039844	3429.66	0.162548	0.0588629	2.76147	0.0057542	0.149287	Rapgef1	chr2	+	29619720	29740978	6402	Rap_guanine_nucleotide_exchange_factor_(GEF)_1
ENSMUSG00000039713	1513.17	0.162635	0.0817232	1.99007	0.046583	0.414728	Plekhg5	chr4	+	152072498	152115400	4113	pleckstrin_homology_domain_containing_family_G_(with_RhoGef_domain)_member_5
ENSMUSG00000042846	1284.5	0.163171	0.0665175	2.45305	0.0141649	0.238689	Lrrtm3	chr10	-	63928472	64090277	3896	leucine_rich_repeat_transmembrane_neuronal_3
ENSMUSG00000022336	1523.24	0.163648	0.0691393	2.36694	0.017936	0.273172	Eif3e	chr15	-	43250040	43282736	1541	eukaryotic_translation_initiation_factor_3_subunit_E
ENSMUSG00000025586	1240.13	0.163667	0.068681	2.38301	0.0171718	0.268268	Cpeb1	chr7	-	81347026	81455465	3111	cytoplasmic_polyadenylation_element_binding_protein_1
ENSMUSG00000030216	1831.78	0.163734	0.0686024	2.38671	0.0169999	0.266479	Wbp11	chr6	-	136813654	136828233	2739	WW_domain_binding_protein_11
ENSMUSG00000043535	1994.13	0.164065	0.0620179	2.64545	0.00815825	0.180374	Setx	chr2	+	29124181	29182471	10970	senataxin
ENSMUSG00000036591	4022.66	0.164193	0.0608081	2.70019	0.00692995	0.166116	Arhgap21	chr2	-	20847919	20968881	7351	Rho_GTPase_activating_protein_21
ENSMUSG00000005514	1552.45	0.164834	0.0659851	2.49805	0.0124879	0.224508	Por	chr5	+	135670033	135735326	2636	P450_(cytochrome)_oxidoreductase
ENSMUSG00000029148	1413.47	0.164869	0.0613417	2.68771	0.00719436	0.169887	Nrbp1	chr5	+	31240864	31251566	2221	nuclear_receptor_binding_protein_1
ENSMUSG00000027865	716.083	0.165442	0.0786791	2.10274	0.0354881	0.376212	Gdap2	chr3	+	100162381	100206981	3008	ganglioside-induced_differentiation-associated-protein_2
ENSMUSG00000038764	1685.35	0.1658	0.0711861	2.3291	0.0198536	0.287988	Ptpn3	chr4	-	57190841	57301837	6369	protein_tyrosine_phosphatase_non-receptor_type_3
ENSMUSG00000034781	3190.25	0.165821	0.0572873	2.89455	0.00379703	0.119039	Gna11	chr10	-	81528724	81545190	3414	guanine_nucleotide_binding_protein_alpha_11
ENSMUSG00000025931	3861.45	0.165904	0.0712706	2.32781	0.0199224	0.288004	Paqr8	chr1	+	20890606	20939650	5330	progestin_and_adipoQ_receptor_family_member_VIII
ENSMUSG00000018189	775.745	0.166145	0.0746654	2.22519	0.0260683	0.324713	Uchl5	chr1	+	143777272	143807466	1845	ubiquitin_carboxyl-terminal_esterase_L5
ENSMUSG00000040713	662.79	0.166345	0.0795221	2.09181	0.0364554	0.38211	Creg1	chr1	+	165763746	165775308	2317	cellular_repressor_of_E1A-stimulated_genes_1
ENSMUSG00000028673	587.374	0.166723	0.0802063	2.07868	0.0376469	0.38647	Fuca1	chr4	+	135920735	135940311	2525	fucosidase_alpha-L-_1_tissue
ENSMUSG00000078671	1397.47	0.166807	0.0672085	2.48193	0.0130671	0.229886	Chd2	chr7	-	73426691	73541746	9032	chromodomain_helicase_DNA_binding_protein_2
ENSMUSG00000040620	789.747	0.166849	0.0821285	2.03156	0.0421979	0.398406	Dhx33	chr11	-	70984091	71004437	5184	DEAH_(Asp-Glu-Ala-His)_box_polypeptide_33
ENSMUSG00000030000	3400.84	0.167087	0.0664623	2.51401	0.0119368	0.219216	Add2	chr6	+	86078084	86119555	3119	adducin_2_(beta)
ENSMUSG00000018334	1203.62	0.167252	0.0767304	2.17973	0.0292773	0.34491	Ksr1	chr11	-	79013440	79146407	5495	kinase_suppressor_of_ras_1
ENSMUSG00000039852	3118.98	0.167319	0.06426	2.60378	0.00922027	0.192638	Rere	chr4	+	150281646	150621966	7728	arginine_glutamic_acid_dipeptide_(RE)_repeats
ENSMUSG00000029458	1526.6	0.167441	0.0683267	2.4506	0.014262	0.239146	Brap	chr5	+	121660563	121687248	3861	BRCA1_associated_protein
ENSMUSG00000046240	1866.61	0.167517	0.0793126	2.11211	0.0346774	0.374371	Hepacam	chr9	+	37367368	37386572	3327	hepatocyte_cell_adhesion_molecule
ENSMUSG00000030621	1176.72	0.167574	0.0657459	2.54881	0.0108092	0.207711	Me3	chr7	+	89632392	89854359	4485	malic_enzyme_3_NADP(+)-dependent_mitochondrial
ENSMUSG00000026944	6216.39	0.167725	0.0733822	2.28564	0.0222753	0.302888	Abca2	chr2	+	25428703	25448540	8033	ATP-binding_cassette_sub-family_A_(ABC1)_member_2
ENSMUSG00000032186	13401.9	0.16797	0.0424413	3.95769	7.56778e-05	0.00918806	Tmod2	chr9	-	75565621	75611325	9957	tropomodulin_2
ENSMUSG00000043733	5374.41	0.168341	0.0525893	3.20104	0.00136932	0.0636778	Ptpn11	chr5	-	121130533	121191397	7442	protein_tyrosine_phosphatase_non-receptor_type_11
ENSMUSG00000004187	12132.3	0.168557	0.049698	3.39163	0.000694783	0.0407265	Kifc2	chr15	+	76660641	76668196	3143	kinesin_family_member_C2
ENSMUSG00000042401	1300.96	0.168857	0.0760854	2.2193	0.0264661	0.326667	Crtac1	chr19	-	42283037	42431783	2616	cartilage_acidic_protein_1
ENSMUSG00000046985	1121.05	0.169078	0.0719417	2.35021	0.0187628	0.279658	Tapt1	chr5	-	44175164	44226606	3487	transmembrane_anterior_posterior_transformation_1
ENSMUSG00000021913	2318.49	0.169617	0.0757385	2.23951	0.0251224	0.320368	Ogdhl	chr14	+	32322019	32347820	3449	oxoglutarate_dehydrogenase-like
ENSMUSG00000030134	6100.75	0.169852	0.05759	2.94933	0.00318461	0.106738	Rasgef1a	chr6	+	118066385	118091546	3236	RasGEF_domain_family_member_1A
ENSMUSG00000024065	2106.54	0.169983	0.0588147	2.89015	0.00385064	0.120449	Ehd3	chr17	+	73804841	73832093	3658	EH-domain_containing_3
ENSMUSG00000049878	732.483	0.170033	0.0795547	2.1373	0.0325733	0.366922	Rlf	chr4	-	121145373	121215084	6585	rearranged_L-myc_fusion_sequence
ENSMUSG00000030095	782.581	0.170046	0.0700149	2.42871	0.0151525	0.248114	Tmem43	chr6	+	91473703	91488459	2899	transmembrane_protein_43
ENSMUSG00000020736	604.13	0.170367	0.0859959	1.9811	0.0475801	0.417478	Nt5c	chr11	-	115490420	115491862	907	5'3'-nucleotidase_cytosolic
ENSMUSG00000040896	1860.14	0.170608	0.0724604	2.3545	0.0185477	0.278013	Kcnd3	chr3	+	105452330	105674002	7169	potassium_voltage-gated_channel_Shal-related_family_member_3
ENSMUSG00000025020	1352.14	0.170718	0.0848014	2.01315	0.0440983	0.404714	Slit1	chr19	-	41600257	41743665	5673	slit_homolog_1_(Drosophila)
ENSMUSG00000021481	665.157	0.171169	0.0721332	2.37296	0.0176462	0.271126	Zfp346	chr13	+	55105311	55134825	3333	zinc_finger_protein_346
ENSMUSG00000039834	828.893	0.171419	0.0833283	2.05715	0.0396719	0.392847	Zfp335	chr2	-	164891882	164911757	4587	zinc_finger_protein_335
ENSMUSG00000002489	2743.34	0.171983	0.0619526	2.77604	0.00550249	0.146498	Tiam1	chr16	-	89787111	89980080	7406	T_cell_lymphoma_invasion_and_metastasis_1
ENSMUSG00000028519	2305.43	0.171984	0.0595946	2.8859	0.00390296	0.121001	Dab1	chr4	+	103619359	104744844	5278	disabled_1
ENSMUSG00000038520	847.47	0.172539	0.0867369	1.98923	0.0466762	0.414789	Tbc1d17	chr7	-	44840901	44849079	2411	TBC1_domain_family_member_17
ENSMUSG00000037235	2291.39	0.172563	0.0813329	2.12169	0.0338634	0.371166	Mxd4	chr5	-	34173887	34187720	3872	Max_dimerization_protein_4
ENSMUSG00000022280	752.057	0.172898	0.081009	2.1343	0.0328181	0.368573	Rnf19a	chr15	-	36239934	36283147	4276	ring_finger_protein_19A
ENSMUSG00000047976	6082.58	0.173528	0.0841599	2.06188	0.039219	0.391363	Kcna1	chr6	-	126636463	126645801	8970	potassium_voltage-gated_channel_shaker-related_subfamily_member_1
ENSMUSG00000031808	1350.86	0.173603	0.0760536	2.28263	0.0224519	0.303808	Slc27a1	chr8	+	71568927	71586708	2795	solute_carrier_family_27_(fatty_acid_transporter)_member_1
ENSMUSG00000020873	638.852	0.173916	0.0749804	2.31949	0.0203687	0.290608	Slc35b1	chr11	+	95384692	95391776	1523	solute_carrier_family_35_member_B1
ENSMUSG00000062202	1883.08	0.174251	0.0566604	3.07535	0.00210257	0.0828616	Btbd9	chr17	-	30215524	30576287	6857	BTB_(POZ)_domain_containing_9
ENSMUSG00000031822	1334.79	0.174265	0.0812751	2.14414	0.032022	0.363689	Gse1	chr8	+	120230536	120581390	7127	genetic_suppressor_element_1
ENSMUSG00000025264	1613.53	0.17434	0.0532212	3.27576	0.0010538	0.0523187	Tsr2	chrX	-	151087094	151096543	3804	TSR2_20S_rRNA_accumulation
ENSMUSG00000025885	825.302	0.174882	0.0871211	2.00734	0.0447133	0.407709	Myo5b	chr18	+	74440936	74771493	6745	myosin_VB
ENSMUSG00000027613	840.729	0.174894	0.0800826	2.18393	0.0289676	0.343938	Eif6	chr2	-	155819832	155826925	1500	eukaryotic_translation_initiation_factor_6
ENSMUSG00000052364	767.547	0.174977	0.0861852	2.03024	0.0423317	0.398897	B630019K06Rik	chrX	+	8892382	8894964	2583	RIKEN_cDNA_B630019K06_gene
ENSMUSG00000017390	18172.2	0.17507	0.0560644	3.12265	0.0017923	0.0755419	Aldoc	chr11	+	78322968	78327781	2786	aldolase_C_fructose-bisphosphate
ENSMUSG00000029231	1279.66	0.175183	0.0669901	2.61506	0.00892127	0.190016	Pdgfra	chr5	+	75152291	75198204	6570	platelet_derived_growth_factor_receptor_alpha_polypeptide
ENSMUSG00000022237	3281.34	0.175316	0.0892794	1.96368	0.0495678	0.423726	Ankrd33b	chr15	-	31291479	31367759	7471	ankyrin_repeat_domain_33B
ENSMUSG00000031555	1482.25	0.175416	0.0634973	2.76258	0.00573464	0.149287	Adam9	chr8	-	24949611	25016922	3985	a_disintegrin_and_metallopeptidase_domain_9_(meltrin_gamma)
ENSMUSG00000030541	739.882	0.175418	0.0883205	1.98615	0.0470162	0.415315	Idh2	chr7	-	80094846	80115392	1790	isocitrate_dehydrogenase_2_(NADP+)_mitochondrial
ENSMUSG00000029581	5361.93	0.17569	0.0609665	2.88174	0.00395485	0.121797	Fscn1	chr5	+	142960343	142973185	2675	fascin_homolog_1_actin_bundling_protein_(Strongylocentrotus_purpuratus)
ENSMUSG00000052906	635.539	0.176127	0.0783607	2.24765	0.0245988	0.316585	Ubxn8	chr8	-	33619586	33641976	2817	UBX_domain_protein_8
ENSMUSG00000039782	2021.26	0.176218	0.07011	2.51345	0.0119555	0.219216	Cpeb2	chr5	+	43233463	43289724	6823	cytoplasmic_polyadenylation_element_binding_protein_2
ENSMUSG00000024245	1742.6	0.176266	0.0748214	2.35582	0.018482	0.277548	Tmem178	chr17	+	80944632	81001816	1696	transmembrane_protein_178
ENSMUSG00000027739	592.149	0.176641	0.0898947	1.96498	0.0494166	0.423516	Rab33b	chr3	+	51483966	51495905	3165	RAB33B_member_RAS_oncogene_family
ENSMUSG00000024608	5573.6	0.177026	0.0642997	2.75314	0.00590268	0.151339	Rps14	chr18	+	60774510	60778546	683	ribosomal_protein_S14
ENSMUSG00000051343	2036.9	0.177173	0.070125	2.52653	0.0115197	0.215142	Rab11fip5	chr6	-	85334963	85374634	4104	RAB11_family_interacting_protein_5_(class_I)
ENSMUSG00000062785	3572.51	0.177383	0.0807514	2.19665	0.0280455	0.337918	Kcnc3	chr7	+	44590664	44604754	5281	potassium_voltage_gated_channel_Shaw-related_subfamily_member_3
ENSMUSG00000033326	1156.15	0.177396	0.082275	2.15613	0.0310731	0.357919	Kdm4a	chr4	-	118136957	118180043	4663	lysine_(K)-specific_demethylase_4A
ENSMUSG00000062209	2296.51	0.177871	0.0668353	2.66134	0.00778305	0.177131	Erbb4	chr1	-	68032186	69108059	12037	v-erb-a_erythroblastic_leukemia_viral_oncogene_homolog_4_(avian)
ENSMUSG00000075701	636.103	0.17877	0.0888115	2.01291	0.0441238	0.404714	Vimp	chr7	+	66079649	66089412	1198	VCP-interacting_membrane_protein
ENSMUSG00000022899	477.201	0.178805	0.0875659	2.04194	0.0411572	0.395113	Slc15a2	chr16	-	36750178	36784962	3993	solute_carrier_family_15_(H+/peptide_transporter)_member_2
ENSMUSG00000038630	816.957	0.178952	0.091016	1.96616	0.0492806	0.423085	Zkscan16	chr4	+	58943628	58958355	2794	zinc_finger_with_KRAB_and_SCAN_domains_16
ENSMUSG00000008373	672.761	0.179117	0.0896977	1.99689	0.0458371	0.411237	Prpf31	chr7	+	3629985	3642486	3144	PRP31_pre-mRNA_processing_factor_31_homolog_(yeast)
ENSMUSG00000097234	886.535	0.179731	0.0773419	2.32385	0.0201336	0.288746	Gm26518	chr15	-	102455526	102483722	3270	predicted_gene_26518
ENSMUSG00000007659	2229.96	0.179758	0.0660667	2.72085	0.00651138	0.160779	Bcl2l1	chr2	-	152780668	152831728	2568	BCL2-like_1
ENSMUSG00000011958	550.356	0.180038	0.0822741	2.18827	0.0286497	0.341325	Bnip2	chr9	+	69989466	70008317	2464	BCL2/adenovirus_E1B_interacting_protein_2
ENSMUSG00000022216	510.208	0.180217	0.0823432	2.18861	0.0286254	0.341325	Psme1	chr14	+	55578123	55581529	1986	proteasome_(prosome_macropain)_activator_subunit_1_(PA28_alpha)
ENSMUSG00000032087	1132.54	0.181198	0.0730476	2.48055	0.0131181	0.229919	Dscaml1	chr9	+	45430293	45753164	6336	Down_syndrome_cell_adhesion_molecule_like_1
ENSMUSG00000073436	1026.04	0.181422	0.0825698	2.1972	0.0280062	0.337918	Eme2	chr17	-	24888486	24895087	5226	essential_meiotic_endonuclease_1_homolog_2_(S._pombe)
ENSMUSG00000044452	617.883	0.182039	0.086423	2.10637	0.0351721	0.374545	Zfp507	chr7	-	35772343	35802989	6693	zinc_finger_protein_507
ENSMUSG00000027375	5115.72	0.182089	0.0835471	2.17947	0.0292967	0.34491	Mal	chr2	-	127633226	127656695	2778	myelin_and_lymphocyte_protein_T_cell_differentiation_protein
ENSMUSG00000051355	586.436	0.182722	0.089772	2.0354	0.0418102	0.397339	Commd1	chr11	-	22896136	22982382	4508	COMM_domain_containing_1
ENSMUSG00000035064	951.955	0.182953	0.0930481	1.96622	0.0492733	0.423085	Eef2k	chr7	+	120842831	120907219	6349	eukaryotic_elongation_factor-2_kinase
ENSMUSG00000072769	711.166	0.183095	0.0747488	2.44947	0.0143065	0.239316	Gm10419	chr5	+	108369858	108378239	1671	predicted_gene_10419
ENSMUSG00000071253	1017.2	0.183644	0.0871556	2.10708	0.0351109	0.374545	Slc25a16	chr10	+	62920633	62946498	3145	solute_carrier_family_25_(mitochondrial_carrier_Graves_disease_autoantigen)_member_16
ENSMUSG00000032897	580.867	0.183733	0.0806158	2.27912	0.0226598	0.306028	Nfyc	chr4	-	120757438	120831572	2006	nuclear_transcription_factor-Y_gamma
ENSMUSG00000050357	1542.69	0.18378	0.0605166	3.03686	0.0023906	0.0896539	Rltpr	chr8	+	105690906	105698178	2517	RGD_motif_leucine_rich_repeats_tropomodulin_domain_and_proline-rich_containing
ENSMUSG00000091393	488.126	0.184073	0.0900031	2.04519	0.0408365	0.39455	5330438I03Rik	chr1	-	166306741	166309585	2845	RIKEN_cDNA_5330438I03_gene
ENSMUSG00000020454	1108.02	0.184787	0.0615865	3.00044	0.00269587	0.0972749	Eif4enif1	chr11	+	3202392	3244588	3712	eukaryotic_translation_initiation_factor_4E_nuclear_import_factor_1
ENSMUSG00000057594	421.659	0.185197	0.0934536	1.9817	0.0475133	0.417155	Arl16	chr11	-	120464866	120467607	2206	ADP-ribosylation_factor-like_16
ENSMUSG00000033697	1704.28	0.185332	0.0861063	2.15237	0.0313685	0.359001	Arhgap39	chr15	-	76723985	76818170	4500	Rho_GTPase_activating_protein_39
ENSMUSG00000069895	1177.76	0.185923	0.0750287	2.47803	0.0132111	0.230385	Atxn1l	chr8	-	109726451	109737739	7526	ataxin_1-like
ENSMUSG00000032220	473.143	0.186253	0.0933682	1.99482	0.0460622	0.412025	Myo1e	chr9	+	70207350	70400067	4944	myosin_IE
ENSMUSG00000037386	1963.51	0.18648	0.0623689	2.98995	0.00279023	0.0988811	Rims2	chr15	+	39198332	39681940	4800	regulating_synaptic_membrane_exocytosis_2
ENSMUSG00000029392	1399.94	0.186814	0.0813753	2.29571	0.0216925	0.299641	Rilpl1	chr5	-	124493082	124531391	2247	Rab_interacting_lysosomal_protein-like_1
ENSMUSG00000021792	2321.62	0.187304	0.0573729	3.26468	0.00109588	0.0540234	Fam213a	chr14	-	40993740	41013788	1567	family_with_sequence_similarity_213_member_A
ENSMUSG00000024533	4521.31	0.187356	0.0461241	4.062	4.86545e-05	0.00703749	Spire1	chr18	-	67488209	67552777	5033	spire_homolog_1_(Drosophila)
ENSMUSG00000036295	1216.79	0.187435	0.0808157	2.31929	0.0203793	0.290608	Lrrn3	chr12	-	41451673	41485751	3180	leucine_rich_repeat_protein_3_neuronal
ENSMUSG00000022564	7222.36	0.188113	0.0452306	4.15899	3.19664e-05	0.0053937	Grina	chr15	+	76246807	76249904	1693	glutamate_receptor_ionotropic_N-methyl_D-aspartate-associated_protein_1_(glutamate_binding)
ENSMUSG00000026473	36843.9	0.188164	0.0602938	3.12078	0.0018037	0.0755657	Glul	chr1	+	153899944	153909723	2792	glutamate-ammonia_ligase_(glutamine_synthetase)
ENSMUSG00000026688	1561.71	0.188885	0.0842591	2.24172	0.0249798	0.319423	Mgst3	chr1	-	167371966	167393841	1097	microsomal_glutathione_S-transferase_3
ENSMUSG00000025158	970.549	0.188885	0.064404	2.93282	0.00335902	0.111575	Rfng	chr11	-	120780746	120784207	2467	RFNG_O-fucosylpeptide_3-beta-N-acetylglucosaminyltransferase
ENSMUSG00000025791	1363.16	0.189027	0.0562941	3.35785	0.000785519	0.0438351	Pgm2	chr4	+	99929414	99987294	2523	phosphoglucomutase_2
ENSMUSG00000090733	2349.72	0.189275	0.0960436	1.97072	0.0487558	0.421433	Rps27	chr3	-	90212725	90213615	255	ribosomal_protein_S27
ENSMUSG00000034271	1246.11	0.19084	0.0738881	2.58282	0.00979952	0.198378	Jdp2	chr12	+	85599105	85639878	1642	Jun_dimerization_protein_2
ENSMUSG00000071477	624.897	0.191553	0.0882072	2.17162	0.0298843	0.349255	Zfp777	chr6	-	48024188	48048911	3184	zinc_finger_protein_777
ENSMUSG00000068856	716.233	0.191612	0.0768649	2.49284	0.0126725	0.225791	Sf3b4	chr3	+	96172332	96177564	1915	splicing_factor_3b_subunit_4
ENSMUSG00000058503	589.317	0.191861	0.0940361	2.04029	0.041321	0.395113	Fam133b	chr5	+	3543844	3569810	1555	family_with_sequence_similarity_133_member_B
ENSMUSG00000029478	3545.09	0.192341	0.0968823	1.9853	0.0471107	0.415651	Ncor2	chr5	-	125017153	125179219	8862	nuclear_receptor_co-repressor_2
ENSMUSG00000026077	823.488	0.192383	0.0853651	2.25365	0.024218	0.315173	Npas2	chr1	+	39193731	39363234	4234	neuronal_PAS_domain_protein_2
ENSMUSG00000043843	698.03	0.19241	0.0836413	2.30042	0.0214247	0.298597	Tmem145	chr7	+	25306106	25316195	2298	transmembrane_protein_145
ENSMUSG00000022091	420.01	0.1925	0.0953341	2.01921	0.0434653	0.402003	Sorbs3	chr14	-	70180468	70207637	2914	sorbin_and_SH3_domain_containing_3
ENSMUSG00000021238	1640.99	0.194343	0.0557678	3.48486	0.000492393	0.0324027	Aldh6a1	chr12	-	84430723	84450950	3340	aldehyde_dehydrogenase_family_6_subfamily_A1
ENSMUSG00000044352	2554.6	0.194571	0.0843921	2.30556	0.021135	0.296635	Sowaha	chr11	-	53476573	53480274	3702	sosondowah_ankyrin_repeat_domain_family_member_A
ENSMUSG00000015944	4411.61	0.194588	0.0682915	2.84937	0.00438065	0.128996	Gatsl2	chr5	+	134099711	134144343	7367	GATS_protein-like_2
ENSMUSG00000040128	840.696	0.194755	0.0760841	2.55973	0.0104754	0.20354	Pnrc1	chr4	-	33245423	33290163	1648	proline-rich_nuclear_receptor_coactivator_1
ENSMUSG00000041164	5982.98	0.194923	0.0477483	4.0823	4.45922e-05	0.00668931	Zmiz2	chr11	+	6389074	6406158	4319	zinc_finger_MIZ-type_containing_2
ENSMUSG00000042109	1923.51	0.196612	0.0703135	2.79622	0.00517038	0.141663	Csdc2	chr15	+	81936759	81950941	3565	cold_shock_domain_containing_C2_RNA_binding
ENSMUSG00000037656	1181.87	0.196689	0.0753652	2.60981	0.00905921	0.191088	Slc20a2	chr8	+	22476700	22569607	3649	solute_carrier_family_20_member_2
ENSMUSG00000022895	1842.69	0.197839	0.0573063	3.45231	0.000555811	0.0344628	Ets2	chr16	+	95702075	95721051	3890	E26_avian_leukemia_oncogene_2_3'_domain
ENSMUSG00000064373	5137.91	0.197992	0.0564557	3.50704	0.000453122	0.0316257	Sepp1	chr15	+	3268547	3280508	2084	selenoprotein_P_plasma_1
ENSMUSG00000029629	710.367	0.19846	0.0731909	2.71154	0.00669713	0.163534	Phf14	chr6	+	11907809	12081197	3985	PHD_finger_protein_14
ENSMUSG00000035964	5030.96	0.198531	0.0471548	4.2102	2.55141e-05	0.00467499	Tmem59l	chr8	-	70483876	70487358	1482	transmembrane_protein_59-like
ENSMUSG00000063065	3114.16	0.19879	0.0770568	2.57979	0.009886	0.198378	Mapk3	chr7	+	126759601	126765819	1800	mitogen-activated_protein_kinase_3
ENSMUSG00000030500	819.481	0.198875	0.092851	2.14187	0.0322036	0.364966	Slc17a6	chr7	+	51621830	51671125	4319	solute_carrier_family_17_(sodium-dependent_inorganic_phosphate_cotransporter)_member_6
ENSMUSG00000041841	3126.71	0.199068	0.0958604	2.07665	0.0378341	0.386525	Rpl37	chr15	+	5116613	5119140	867	ribosomal_protein_L37
ENSMUSG00000058886	888.301	0.199786	0.0829889	2.40738	0.0160674	0.257948	Deaf1	chr7	-	141297176	141327725	2192	deformed_epidermal_autoregulatory_factor_1_(Drosophila)
ENSMUSG00000035168	717.764	0.200391	0.0755138	2.6537	0.00796141	0.178252	Tanc1	chr2	+	59612042	59846149	7873	tetratricopeptide_repeat_ankyrin_repeat_and_coiled-coil_containing_1
ENSMUSG00000042249	2616.25	0.200947	0.0666092	3.0168	0.00255455	0.0945319	Adrbk2	chr5	-	112910478	113015514	6537	adrenergic_receptor_kinase_beta_2
ENSMUSG00000029126	6496.39	0.201033	0.057475	3.49774	0.000469216	0.0319319	Nsg1	chr5	-	38137193	38159467	2140	neuron_specific_gene_family_member_1
ENSMUSG00000022995	1768.5	0.201186	0.0893457	2.25177	0.0243366	0.315537	Enah	chr1	-	181904445	182019980	4276	enabled_homolog_(Drosophila)
ENSMUSG00000021596	1418.17	0.201421	0.1003	2.00819	0.0446229	0.407418	Mctp1	chr13	+	76384535	77031810	4715	multiple_C2_domains_transmembrane_1
ENSMUSG00000024754	301.718	0.20191	0.100975	1.9996	0.0455436	0.410707	Tmem2	chr19	+	21778342	21858327	6667	transmembrane_protein_2
ENSMUSG00000064368	27984.5	0.202128	0.0530488	3.81023	0.000138837	0.0138351	mt-Nd6	chrMT	-	13552	14070	519	mitochondrially_encoded_NADH_dehydrogenase_6
ENSMUSG00000031819	3213.94	0.202197	0.0499934	4.04447	5.24426e-05	0.00724383	Emc8	chr8	-	120653914	120668573	4942	ER_membrane_protein_complex_subunit_8
ENSMUSG00000020075	591.482	0.20233	0.0905537	2.23437	0.0254589	0.322009	Ddx21	chr10	-	62580248	62602298	4742	DEAD_(Asp-Glu-Ala-Asp)_box_polypeptide_21
ENSMUSG00000001962	325.09	0.202603	0.101902	1.98821	0.0467885	0.415228	Fam50a	chrX	+	74313033	74320149	1918	family_with_sequence_similarity_50_member_A
ENSMUSG00000039156	1370.69	0.202609	0.0716254	2.82873	0.00467329	0.133875	Stim2	chr5	+	53998417	54121057	5016	stromal_interaction_molecule_2
ENSMUSG00000055430	7583.69	0.202779	0.0565666	3.58479	0.00033735	0.0257179	Nap1l5	chr6	-	58905234	58907126	1893	nucleosome_assembly_protein_1-like_5
ENSMUSG00000000339	1086.05	0.204183	0.0832513	2.45261	0.0141826	0.238689	Rtca	chr3	-	116488963	116508208	1594	RNA_3'-terminal_phosphate_cyclase
ENSMUSG00000064125	670.462	0.204499	0.0856402	2.38788	0.0169458	0.266229	BC068157	chr8	-	4209543	4217459	4616	cDNA_sequence_BC068157
ENSMUSG00000039747	1550.19	0.204685	0.0682905	2.99727	0.0027241	0.0976966	Orai2	chr5	-	136147464	136170656	3846	ORAI_calcium_release-activated_calcium_modulator_2
ENSMUSG00000028128	824.494	0.20481	0.0896652	2.28416	0.0223621	0.303476	F3	chr3	+	121723537	121735052	1876	coagulation_factor_III
ENSMUSG00000069072	3397.38	0.204956	0.0684782	2.993	0.00276247	0.0983142	Slc7a14	chr3	-	31202910	31310378	8845	solute_carrier_family_7_(cationic_amino_acid_transporter_y+_system)_member_14
ENSMUSG00000038132	471.711	0.205068	0.102675	1.99724	0.045799	0.41116	Rbm24	chr13	+	46418300	46431090	3215	RNA_binding_motif_protein_24
ENSMUSG00000036561	1604.25	0.205186	0.0618655	3.31665	0.000911052	0.0481442	Ppp6r2	chr15	+	89253035	89286261	2887	protein_phosphatase_6_regulatory_subunit_2
ENSMUSG00000028789	788.966	0.205444	0.0791358	2.59609	0.00942918	0.193451	Adc	chr4	-	128930233	128962442	2063	antizyme_inhibitor_2
ENSMUSG00000032356	6810.75	0.206022	0.0608384	3.38638	0.000708213	0.040997	Rasgrf1	chr9	+	89909908	90026977	4766	RAS_protein-specific_guanine_nucleotide-releasing_factor_1
ENSMUSG00000028041	1574.52	0.206138	0.0598659	3.44334	0.000574583	0.0353128	Adam15	chr3	-	89338542	89349996	3914	a_disintegrin_and_metallopeptidase_domain_15_(metargidin)
ENSMUSG00000079018	497.824	0.206604	0.0936955	2.20506	0.02745	0.335631	Ly6c1	chr15	-	75044018	75048830	844	lymphocyte_antigen_6_complex_locus_C1
ENSMUSG00000052632	1114.74	0.206867	0.0745689	2.77417	0.00553432	0.147065	Asap2	chr12	+	21111748	21270171	5678	ArfGAP_with_SH3_domain_ankyrin_repeat_and_PH_domain_2
ENSMUSG00000048222	527.237	0.20852	0.0811792	2.56864	0.0102098	0.201129	Mfap1b	chr2	-	121460235	121474067	3362	microfibrillar-associated_protein_1B
ENSMUSG00000041417	3995.12	0.208894	0.061366	3.40407	0.000663903	0.0392463	Pik3r1	chr13	-	101680563	101768217	7113	phosphatidylinositol_3-kinase_regulatory_subunit_polypeptide_1_(p85_alpha)
ENSMUSG00000025612	331.798	0.209533	0.104298	2.00898	0.0445387	0.407126	Bach1	chr16	+	87698945	87733346	5867	BTB_and_CNC_homology_1
ENSMUSG00000028271	526.496	0.210123	0.0946544	2.2199	0.0264257	0.326667	Gtf2b	chr3	+	142765226	142783603	1271	general_transcription_factor_IIB
ENSMUSG00000032280	956.13	0.210313	0.0791589	2.65685	0.00788756	0.178252	Tle3	chr9	+	61372366	61418497	8638	transducin-like_enhancer_of_split_3_homolog_of_Drosophila_E(spl)
ENSMUSG00000029311	854.79	0.211052	0.0681788	3.09556	0.00196442	0.0794366	Hsd17b11	chr5	-	103989762	104021919	2234	hydroxysteroid_(17-beta)_dehydrogenase_11
ENSMUSG00000059248	1824.2	0.211742	0.0879359	2.40792	0.0160438	0.257938	2021-09-09	chr11	+	117199661	117362325	4863	septin_9
ENSMUSG00000045374	634.053	0.211878	0.0856677	2.47325	0.013389	0.231944	Wdr81	chr11	-	75440944	75454717	6908	WD_repeat_domain_81
ENSMUSG00000032184	865.5	0.212014	0.078886	2.68759	0.00719686	0.169887	Lysmd2	chr9	+	75625732	75637773	1200	LysM_putative_peptidoglycan-binding_domain_containing_2
ENSMUSG00000051379	623.395	0.212215	0.0869572	2.44046	0.0146687	0.242755	Flrt3	chr2	-	140650914	140671469	3977	fibronectin_leucine_rich_transmembrane_protein_3
ENSMUSG00000074607	549.204	0.212283	0.0893656	2.37544	0.0175279	0.270593	Tox2	chr2	+	163203125	163324170	2947	TOX_high_mobility_group_box_family_member_2
ENSMUSG00000029397	598.574	0.21264	0.0749872	2.83569	0.00457273	0.132197	Rchy1	chr5	-	91948904	91963068	1967	ring_finger_and_CHY_zinc_finger_domain_containing_1
ENSMUSG00000059456	10742.5	0.213415	0.0420513	5.0751	3.8729e-07	0.000216123	Ptk2b	chr14	-	66153257	66281052	4034	PTK2_protein_tyrosine_kinase_2_beta
ENSMUSG00000035107	922.016	0.213826	0.0746878	2.86293	0.00419746	0.126983	Dcbld2	chr16	+	58408443	58469727	6561	discoidin_CUB_and_LCCL_domain_containing_2
ENSMUSG00000064145	1064.23	0.213922	0.0664123	3.22112	0.00127691	0.0601832	Arih2	chr9	-	108602942	108649380	3924	ariadne_homolog_2_(Drosophila)
ENSMUSG00000040164	667.9	0.21393	0.0999891	2.13953	0.0323925	0.365397	Kcns1	chr2	-	164163619	164171113	2712	K+_voltage-gated_channel_subfamily_S_1
ENSMUSG00000072623	492.29	0.213952	0.100603	2.12668	0.0334466	0.370329	Zfp9	chr6	-	118461950	118479320	3968	zinc_finger_protein_9
ENSMUSG00000096935	439.887	0.21426	0.109059	1.96462	0.0494578	0.423516	1700113A16Rik	chr3	-	88171560	88177785	983	RIKEN_cDNA_1700113A16_gene
ENSMUSG00000039910	885.254	0.215134	0.0999339	2.15276	0.0313373	0.359001	Cited2	chr10	+	17723228	17725673	1968	Cbp/p300-interacting_transactivator_with_Glu/Asp-rich_carboxy-terminal_domain_2
ENSMUSG00000041592	771.328	0.21644	0.106433	2.03358	0.0419939	0.398396	Sdk2	chr11	-	113776374	114067046	11287	sidekick_homolog_2_(chicken)
ENSMUSG00000038546	1809.37	0.216823	0.0621876	3.4866	0.000489208	0.0324027	Ranbp9	chr13	-	43402673	43480973	3064	RAN_binding_protein_9
ENSMUSG00000009621	273.79	0.216908	0.110206	1.9682	0.0490449	0.422623	Vav2	chr2	-	27262104	27427033	5221	vav_2_oncogene
ENSMUSG00000050272	1772.65	0.217334	0.0923739	2.35276	0.0186346	0.278365	Dscam	chr16	-	96592079	97170752	7498	Down_syndrome_cell_adhesion_molecule
ENSMUSG00000066357	3773.27	0.218064	0.0775605	2.81154	0.0049305	0.137296	Wdr6	chr9	-	108572313	108578670	4092	WD_repeat_domain_6
ENSMUSG00000044968	464.476	0.218118	0.0890419	2.44961	0.014301	0.239316	Napepld	chr5	-	21662901	21701396	3954	N-acyl_phosphatidylethanolamine_phospholipase_D
ENSMUSG00000022820	755.013	0.218272	0.093732	2.32869	0.0198757	0.287988	Ndufb4	chr16	-	37647170	37654453	971	NADH_dehydrogenase_(ubiquinone)_1_beta_subcomplex_4
ENSMUSG00000099696	944.406	0.218354	0.110829	1.9702	0.048816	0.421577	RP24-247B20.1	chr9	+	46913493	46927366	2695	RIKEN_cDNA_2900052N01_gene
ENSMUSG00000047989	437.362	0.218901	0.103356	2.11793	0.0341812	0.372385	Ino80c	chr18	-	24104757	24121953	2498	INO80_complex_subunit_C
ENSMUSG00000030530	698.733	0.218957	0.10258	2.13451	0.0328009	0.368573	Furin	chr7	-	80388585	80405436	5736	furin_(paired_basic_amino_acid_cleaving_enzyme)
ENSMUSG00000001569	594.36	0.219528	0.0810067	2.70999	0.00672846	0.163534	Nom1	chr5	+	29434664	29453506	4882	nucleolar_protein_with_MIF4G_domain_1
ENSMUSG00000028756	10978.3	0.219714	0.0516448	4.25432	2.09684e-05	0.00436005	Pink1	chr4	-	138313409	138326307	2375	PTEN_induced_putative_kinase_1
ENSMUSG00000035632	787.252	0.219974	0.108993	2.01823	0.0435669	0.402003	Cnot3	chr7	+	3645290	3661108	2963	CCR4-NOT_transcription_complex_subunit_3
ENSMUSG00000050334	1100.35	0.221167	0.0806798	2.74129	0.00611988	0.154952	C130071C03Rik	chr13	+	83721381	83884194	3590	RIKEN_cDNA_C130071C03_gene
ENSMUSG00000049928	488.073	0.221311	0.102681	2.15533	0.0311359	0.357919	Glp2r	chr11	-	67661502	67771153	4873	glucagon-like_peptide_2_receptor
ENSMUSG00000037493	435.399	0.221427	0.10847	2.04136	0.0412146	0.395113	Cib2	chr9	-	54544794	54560218	1433	calcium_and_integrin_binding_family_member_2
ENSMUSG00000017692	506.067	0.222452	0.108507	2.05012	0.0403525	0.393997	Rhbdl3	chr11	+	80300912	80355955	3736	rhomboid_veinlet-like_3_(Drosophila)
ENSMUSG00000014873	468.823	0.222478	0.0894489	2.4872	0.0128751	0.228525	Surf2	chr2	+	26916367	26920183	3254	surfeit_gene_2
ENSMUSG00000025231	344.457	0.223551	0.103059	2.16916	0.0300708	0.350182	Sufu	chr19	+	46396896	46488804	4522	suppressor_of_fused_homolog_(Drosophila)
ENSMUSG00000021458	431.145	0.223699	0.113134	1.97729	0.0480084	0.418603	2010111I01Rik	chr13	+	63014934	63326096	3509	RIKEN_cDNA_2010111I01_gene
ENSMUSG00000052533	373.006	0.223892	0.0963848	2.3229	0.0201845	0.289111	Nup188	chr2	+	30286397	30344266	5710	nucleoporin_188
ENSMUSG00000018678	307.622	0.22396	0.109566	2.04406	0.0409477	0.394613	Sp2	chr11	-	96953340	96982959	3055	Sp2_transcription_factor
ENSMUSG00000020063	362.647	0.224334	0.107739	2.0822	0.0373244	0.384858	Sirt1	chr10	-	63319005	63381704	4430	sirtuin_1
ENSMUSG00000026888	436.76	0.225228	0.100001	2.25227	0.0243053	0.315537	Grb14	chr2	-	64912476	65024987	2797	growth_factor_receptor_bound_protein_14
ENSMUSG00000038349	1012.76	0.225956	0.0732829	3.08335	0.00204687	0.0813558	Plcl1	chr1	+	55405921	55754285	6580	phospholipase_C-like_1
ENSMUSG00000031785	1002.81	0.226287	0.0825892	2.73992	0.0061455	0.155038	Gpr56	chr8	+	94977109	95014208	3605	G_protein-coupled_receptor_56
ENSMUSG00000028967	744.605	0.226935	0.0974555	2.32861	0.0198799	0.287988	Errfi1	chr4	+	150853919	150868892	3043	ERBB_receptor_feedback_inhibitor_1
ENSMUSG00000049148	230.535	0.22699	0.110679	2.05089	0.0402779	0.393997	Plcxd3	chr15	+	4375491	4575553	4212	phosphatidylinositol-specific_phospholipase_C_X_domain_containing_3
ENSMUSG00000029276	268.218	0.227519	0.112308	2.02585	0.0427797	0.400524	Glmn	chr5	-	107548967	107597888	2042	glomulin_FKBP_associated_protein
ENSMUSG00000027222	371.281	0.22771	0.0932985	2.44066	0.0146603	0.242755	Pex16	chr2	+	92374676	92381217	1392	peroxisomal_biogenesis_factor_16
ENSMUSG00000073367	496.729	0.227838	0.102721	2.21802	0.0265536	0.327252	Gm10493	chr17	+	90454889	90455501	612	predicted_gene_10493
ENSMUSG00000036822	548.426	0.228187	0.0922057	2.47476	0.0133326	0.231475	Topors	chr4	-	40259601	40269850	3856	topoisomerase_I_binding_arginine/serine-rich
ENSMUSG00000052040	4617.95	0.22907	0.064222	3.56684	0.000361314	0.0273315	Klf13	chr7	-	63886347	63938915	6400	Kruppel-like_factor_13
ENSMUSG00000028015	645.328	0.22912	0.101454	2.25837	0.0239224	0.312269	Ctso	chr3	+	81932601	81956725	3468	cathepsin_O
ENSMUSG00000030654	6543.02	0.229657	0.0597204	3.84553	0.000120291	0.0127135	Arl6ip1	chr7	-	118118891	118129625	2134	ADP-ribosylation_factor-like_6_interacting_protein_1
ENSMUSG00000038456	556.207	0.230361	0.0883097	2.60856	0.00909229	0.191322	Dennd2a	chr6	-	39462378	39557867	4468	DENN/MADD_domain_containing_2A
ENSMUSG00000032413	641.725	0.230708	0.0856073	2.69495	0.00703983	0.168461	Rasa2	chr9	-	96539300	96631617	6579	RAS_p21_protein_activator_2
ENSMUSG00000024456	1607.7	0.231265	0.0612312	3.77691	0.000158784	0.0152772	Diap1	chr18	-	37843601	37935476	5741	diaphanous_homolog_1_(Drosophila)
ENSMUSG00000053134	345.333	0.231627	0.114538	2.02227	0.0431483	0.401594	Supt7l	chr5	-	31514569	31527807	3056	suppressor_of_Ty_7-like
ENSMUSG00000053411	1434.2	0.23173	0.0777879	2.979	0.00289193	0.101287	Cbx7	chr15	-	79915807	79971119	6057	chromobox_7
ENSMUSG00000038042	565.174	0.231847	0.0814965	2.84487	0.00444298	0.129482	Ptpdc1	chr13	-	48577873	48625573	4310	protein_tyrosine_phosphatase_domain_containing_1
ENSMUSG00000003573	408.482	0.232804	0.1084	2.14764	0.0317424	0.362012	Homer3	chr8	+	70282827	70294361	2608	homer_homolog_3_(Drosophila)
ENSMUSG00000021559	2815.86	0.232974	0.062894	3.70423	0.000212031	0.0192081	Dapk1	chr13	+	60601947	60763185	5885	death_associated_protein_kinase_1
ENSMUSG00000068290	1235.18	0.233011	0.0795042	2.9308	0.00338089	0.111582	Ddrgk1	chr2	-	130653960	130664659	1238	DDRGK_domain_containing_1
ENSMUSG00000034341	7127.53	0.23333	0.0471612	4.9475	7.51729e-07	0.000363111	Wbp2	chr11	-	116078573	116086995	1826	WW_domain_binding_protein_2
ENSMUSG00000045968	2035.29	0.233362	0.0995564	2.34402	0.0190772	0.281636	5830403L16Rik	chr1	-	153849542	153900228	3121	transmembrane_epididymal_family_member_2
ENSMUSG00000021097	2166.07	0.23356	0.0985149	2.37081	0.0177492	0.272109	Clmn	chr12	-	104763114	104865076	11962	calmin
ENSMUSG00000033863	5622.24	0.233885	0.0574474	4.07129	4.67545e-05	0.00686601	Klf9	chr19	+	23141226	23166911	3263	Kruppel-like_factor_9
ENSMUSG00000066129	2582.65	0.234273	0.0722764	3.24135	0.00118964	0.056857	Kndc1	chr7	+	139894696	139941537	7299	kinase_non-catalytic_C-lobe_domain_(KIND)_containing_1
ENSMUSG00000035275	447.195	0.235702	0.114314	2.06188	0.0392191	0.391363	Raver2	chr4	+	101068983	101152370	4045	ribonucleoprotein_PTB-binding_2
ENSMUSG00000043154	952.947	0.236443	0.0896784	2.63657	0.00837498	0.182847	Ppp2r3a	chr9	-	101105084	101251795	6786	protein_phosphatase_2_regulatory_subunit_B''_alpha
ENSMUSG00000057863	1978.07	0.236558	0.0900555	2.62681	0.00861902	0.186714	Rpl36	chr17	+	56613395	56614243	404	ribosomal_protein_L36
ENSMUSG00000073147	345.068	0.237654	0.118554	2.00461	0.0450049	0.408904	5031425E22Rik	chr5	-	23382308	23434269	2110	RIKEN_cDNA_5031425E22_gene
ENSMUSG00000002109	595.133	0.237898	0.0915238	2.5993	0.0093414	0.192668	Ddb2	chr2	-	91211572	91236982	2297	damage_specific_DNA_binding_protein_2
ENSMUSG00000054027	3639.19	0.239514	0.0540533	4.43108	9.37632e-06	0.00237835	Nt5dc3	chr10	+	86779005	86838389	5952	5'-nucleotidase_domain_containing_3
ENSMUSG00000039474	2393	0.24046	0.071426	3.36655	0.000761136	0.042817	Wfs1	chr5	-	36966104	36988982	3564	Wolfram_syndrome_1_homolog_(human)
ENSMUSG00000023236	4291.85	0.240461	0.0580824	4.14	3.47301e-05	0.0055692	Scg5	chr2	-	113776362	113829121	1208	secretogranin_V
ENSMUSG00000029144	298.211	0.240495	0.106177	2.26503	0.0235111	0.311004	Gtf3c2	chr5	-	31156005	31180144	4718	general_transcription_factor_IIIC_polypeptide_2_beta
ENSMUSG00000029151	2226.71	0.241329	0.0616753	3.91289	9.11974e-05	0.0105148	Slc30a3	chr5	-	31086106	31108237	2089	solute_carrier_family_30_(zinc_transporter)_member_3
ENSMUSG00000005580	2115.97	0.24199	0.0869092	2.7844	0.00536262	0.143873	Adcy9	chr16	-	4287529	4420498	4974	adenylate_cyclase_9
ENSMUSG00000001151	1037.45	0.242121	0.0940793	2.57358	0.0100651	0.200885	Pcnt	chr10	-	76351254	76442912	9530	pericentrin_(kendrin)
ENSMUSG00000026484	673.421	0.243248	0.0743708	3.27075	0.00107265	0.0530655	Rnf2	chr1	-	151458004	151500955	3201	ring_finger_protein_2
ENSMUSG00000027286	642.246	0.244082	0.0875802	2.78695	0.00532061	0.143297	Lrrc57	chr2	-	120604238	120609520	1962	leucine_rich_repeat_containing_57
ENSMUSG00000026090	6461.69	0.2445	0.0494268	4.94671	7.54799e-07	0.000363111	2010300C02Rik	chr1	-	37611677	37720085	4634	RIKEN_cDNA_2010300C02_gene
ENSMUSG00000085754	435.897	0.244792	0.0924158	2.64881	0.00807752	0.180015	Gm15886	chr3	+	103771952	103789402	1250	predicted_gene_15886
ENSMUSG00000074794	1195.84	0.246723	0.0994934	2.47979	0.0131459	0.230112	Arrdc3	chr13	+	80883384	80896035	4132	arrestin_domain_containing_3
ENSMUSG00000028977	265.26	0.246893	0.124805	1.97822	0.0479036	0.418517	Casz1	chr4	+	148804429	148954889	7926	castor_zinc_finger_1
ENSMUSG00000020785	3996.24	0.24742	0.0664612	3.72278	0.000197039	0.0181807	Camkk1	chr11	+	73019008	73042073	3717	calcium/calmodulin-dependent_protein_kinase_kinase_1_alpha
ENSMUSG00000020034	480.565	0.24762	0.0944152	2.62267	0.00872448	0.187832	Tcp11l2	chr10	+	84576626	84614359	2725	t-complex_11_(mouse)_like_2
ENSMUSG00000047181	890.92	0.247679	0.0952697	2.59976	0.00932881	0.192668	Samd14	chr11	+	95009879	95026087	3318	sterile_alpha_motif_domain_containing_14
ENSMUSG00000029860	664.952	0.247735	0.0855441	2.89599	0.00377959	0.118759	Zyx	chr6	+	42349828	42360146	3102	zyxin
ENSMUSG00000059970	956.402	0.248197	0.0966719	2.56741	0.0102461	0.201129	Hspa2	chr12	+	76404176	76406934	2520	heat_shock_protein_2
ENSMUSG00000042292	1247.36	0.248203	0.0743774	3.33707	0.000846653	0.0461393	Mkl1	chr15	-	81012281	81190757	4392	MKL_(megakaryoblastic_leukemia)/myocardin-like_1
ENSMUSG00000001627	814.164	0.24823	0.0905976	2.73992	0.00614537	0.155038	Ifrd1	chr12	-	40201567	40248504	3378	interferon-related_developmental_regulator_1
ENSMUSG00000031557	447.745	0.248372	0.110416	2.24941	0.0244862	0.316303	Plekha2	chr8	-	25039144	25102194	4994	pleckstrin_homology_domain-containing_family_A_(phosphoinositide_binding_specific)_member_2
ENSMUSG00000039231	635.593	0.248885	0.0871696	2.85518	0.00430128	0.127947	Suv39h1	chrX	-	8061171	8074760	3116	suppressor_of_variegation_3-9_homolog_1_(Drosophila)
ENSMUSG00000029769	1748.08	0.251304	0.0730352	3.44086	0.000579874	0.0354817	Ccdc136	chr6	+	29396309	29426994	3826	coiled-coil_domain_containing_136
ENSMUSG00000027777	3625.41	0.251365	0.0825299	3.04575	0.00232101	0.0887135	Schip1	chr3	+	68064802	68626481	2201	schwannomin_interacting_protein_1
ENSMUSG00000059013	401.866	0.251473	0.118139	2.12863	0.033285	0.370302	Sh2d3c	chr2	+	32721055	32755512	3107	SH2_domain_containing_3C
ENSMUSG00000019726	1871.21	0.251802	0.0914277	2.75411	0.00588526	0.151207	Lyst	chr13	+	13590409	13777440	11806	lysosomal_trafficking_regulator
ENSMUSG00000047423	1117.05	0.252149	0.0791946	3.18392	0.00145295	0.0666779	AI837181	chr19	+	5425157	5427313	1529	expressed_sequence_AI837181
ENSMUSG00000040699	1182.07	0.252599	0.0882865	2.86113	0.00422137	0.126983	Limd2	chr11	-	106156256	106160860	2950	LIM_domain_containing_2
ENSMUSG00000034108	318.116	0.252612	0.103795	2.43376	0.0149429	0.245835	Ccs	chr19	-	4825366	4839322	1057	copper_chaperone_for_superoxide_dismutase
ENSMUSG00000097004	425.749	0.254421	0.108856	2.33723	0.0194274	0.285296	4731419I09Rik	chr3	+	89337850	89347831	2820	RIKEN_cDNA_4731419I09_gene
ENSMUSG00000097221	437.447	0.254583	0.0933351	2.72762	0.00637924	0.158357	1810049J17Rik	chr15	-	12321438	12321899	462	RIKEN_cDNA_1810049J17_gene
ENSMUSG00000074738	579.578	0.25494	0.125496	2.03146	0.0422081	0.398406	B930041F14Rik	chr4	+	155694342	155696481	2140	RIKEN_cDNA_B930041F14_gene
ENSMUSG00000027574	550.045	0.255525	0.0840047	3.0418	0.00235171	0.0889566	Nkain4	chr2	-	180934772	180954699	950	Na+/K+_transporting_ATPase_interacting_4
ENSMUSG00000022540	1563.61	0.256117	0.0584416	4.38245	1.17354e-05	0.00292359	Rogdi	chr16	-	5008730	5013517	1421	rogdi_homolog_(Drosophila)
ENSMUSG00000041870	1113.09	0.256268	0.0996455	2.5718	0.0101172	0.201129	Ankrd13a	chr5	+	114774677	114806200	3717	ankyrin_repeat_domain_13a
ENSMUSG00000036760	396.337	0.256451	0.124412	2.06131	0.0392738	0.391363	Kcnk9	chr15	-	72512119	72546279	1209	potassium_channel_subfamily_K_member_9
ENSMUSG00000051146	2937.56	0.257431	0.062133	4.14322	3.42465e-05	0.0055692	Camk2n2	chr16	-	20619215	20621287	1291	calcium/calmodulin-dependent_protein_kinase_II_inhibitor_2
ENSMUSG00000039410	274.649	0.257504	0.102814	2.50455	0.0122607	0.222246	Prdm16	chr4	-	154316125	154636873	8602	PR_domain_containing_16
ENSMUSG00000097331	417.839	0.258131	0.11368	2.27068	0.0231664	0.309799	F420014N23Rik	chr10	+	127195249	127202643	2396	RIKEN_cDNA_F420014N23_gene
ENSMUSG00000027610	361.937	0.258521	0.106443	2.42873	0.015152	0.248114	Gss	chr2	-	155563181	155592810	3258	glutathione_synthetase
ENSMUSG00000006127	755.1	0.259805	0.0973856	2.6678	0.00763492	0.174328	Inpp5k	chr11	+	75630988	75648871	3381	inositol_polyphosphate_5-phosphatase_K
ENSMUSG00000067148	410.399	0.26105	0.125068	2.08726	0.0368647	0.384172	Polr1c	chr17	-	46243920	46248054	1314	polymerase_(RNA)_I_polypeptide_C
ENSMUSG00000048490	1073.34	0.261399	0.0660695	3.95643	7.60781e-05	0.00918806	Nrip1	chr16	-	76287400	76373827	7868	nuclear_receptor_interacting_protein_1
ENSMUSG00000097026	177.929	0.261977	0.125666	2.08471	0.0370957	0.384711	Gm26786	chr8	-	106237903	106425728	6243	predicted_gene_26786
ENSMUSG00000046215	1138.76	0.263305	0.0812025	3.24257	0.00118456	0.056857	Rprml	chr11	+	103649570	103650579	1010	reprimo-like
ENSMUSG00000026163	3830.35	0.263603	0.0586172	4.49702	6.89137e-06	0.00200295	Sphkap	chr1	-	83254139	83408200	8154	SPHK1_interactor_AKAP_domain_containing
ENSMUSG00000030527	309.673	0.264418	0.110131	2.40095	0.0163524	0.259586	Crtc3	chr7	-	80586627	80688877	5115	CREB_regulated_transcription_coactivator_3
ENSMUSG00000021866	410.386	0.264656	0.0976193	2.71111	0.00670593	0.163534	Anxa11	chr14	+	25842156	25886804	2733	annexin_A11
ENSMUSG00000060380	317.384	0.264981	0.115326	2.29767	0.0215804	0.298988	C030014I23Rik	chr9	+	44477924	44482180	1810	RIKEN_cDNA_C030014I23_gene
ENSMUSG00000045790	1401.99	0.266006	0.0884177	3.00852	0.00262525	0.0963811	Ccdc149	chr5	-	52374651	52471543	3317	coiled-coil_domain_containing_149
ENSMUSG00000022861	1410.63	0.26787	0.0972492	2.75447	0.00587872	0.151207	Dgkg	chr16	-	22468461	22657221	3555	diacylglycerol_kinase_gamma
ENSMUSG00000031610	336.933	0.268451	0.12676	2.11779	0.0341929	0.372385	Scrg1	chr8	+	57455923	57477585	700	scrapie_responsive_gene_1
ENSMUSG00000031534	465.382	0.268786	0.0941054	2.85622	0.00428717	0.1278	Smim19	chr8	-	22462615	22476879	1458	small_integral_membrane_protein_19
ENSMUSG00000036632	258.45	0.268852	0.124779	2.15462	0.0311914	0.358149	Alg5	chr3	+	54735539	54751127	2781	asparagine-linked_glycosylation_5_(dolichyl-phosphate_beta-glucosyltransferase)
ENSMUSG00000056537	1529.3	0.269038	0.0639334	4.20809	2.57534e-05	0.00467499	Rlim	chrX	-	103957163	103981284	7439	ring_finger_protein_LIM_domain_interacting
ENSMUSG00000086841	252.436	0.269697	0.137083	1.9674	0.0491374	0.423085	2410006H16Rik	chr11	+	62602877	62604807	462	RIKEN_cDNA_2410006H16_gene
ENSMUSG00000006378	224.992	0.269948	0.122186	2.20932	0.0271523	0.332778	Gcat	chr15	+	79030874	79043558	2365	glycine_C-acetyltransferase_(2-amino-3-ketobutyrate-coenzyme_A_ligase)
ENSMUSG00000031827	998.695	0.270704	0.0679718	3.98259	6.81692e-05	0.00897197	Cotl1	chr8	-	119809225	119840579	1628	coactosin-like_1_(Dictyostelium)
ENSMUSG00000092124	340.565	0.272088	0.10808	2.51746	0.0118203	0.218998	B930094E09Rik	chr18	+	31609512	31610751	1240	RIKEN_cDNA_B930094E09_gene
ENSMUSG00000085148	402.052	0.272519	0.0998481	2.72933	0.00634622	0.158357	Mir22hg	chr11	+	75461539	75466676	1752	Mir22_host_gene_(non-protein_coding)
ENSMUSG00000029307	188.102	0.273461	0.138539	1.97389	0.0483939	0.420126	Dmp1	chr5	+	104202617	104214102	2760	dentin_matrix_protein_1
ENSMUSG00000028394	463.095	0.273563	0.0958815	2.85313	0.00432903	0.128499	Pole3	chr4	-	62522649	62525068	1945	polymerase_(DNA_directed)_epsilon_3_(p17_subunit)
ENSMUSG00000074182	255.356	0.274602	0.133787	2.05253	0.0401186	0.393997	Znhit6	chr3	+	145576208	145605245	2813	zinc_finger_HIT_type_6
ENSMUSG00000033717	537.707	0.27479	0.0973268	2.82337	0.0047521	0.135513	Adra2a	chr19	+	54045182	54048982	3801	adrenergic_receptor_alpha_2a
ENSMUSG00000029416	473.808	0.275046	0.126944	2.16667	0.0302604	0.351216	Slc15a4	chr5	-	127595664	127632897	2936	solute_carrier_family_15_member_4
ENSMUSG00000031700	1613.6	0.275098	0.0965574	2.84906	0.00438487	0.128996	Gpt2	chr8	+	85492576	85527560	3639	glutamic_pyruvate_transaminase_(alanine_aminotransferase)_2
ENSMUSG00000001768	761.878	0.275732	0.0992402	2.77843	0.00546219	0.145966	Rin2	chr2	+	145784734	145887616	4657	Ras_and_Rab_interactor_2
ENSMUSG00000002012	1165.15	0.276112	0.0874441	3.15758	0.00159085	0.0704963	Pnck	chrX	-	73655994	73660117	1536	pregnancy_upregulated_non-ubiquitously_expressed_CaM_kinase
ENSMUSG00000031503	594.113	0.276187	0.114172	2.41905	0.015561	0.253021	Col4a2	chr8	+	11312805	11449287	6450	collagen_type_IV_alpha_2
ENSMUSG00000024800	178.938	0.2763	0.13788	2.00392	0.0450788	0.408904	Rpp30	chr19	+	36083716	36104772	1155	ribonuclease_P/MRP_30_subunit
ENSMUSG00000036731	203.959	0.27653	0.133161	2.07665	0.0378338	0.386525	2310002J15Rik	chr2	-	25238818	25242452	909	cysteine_rich_tail_1
ENSMUSG00000001844	326.107	0.276984	0.103767	2.66928	0.0076014	0.173848	Zdhhc4	chr5	-	143316489	143329256	1364	zinc_finger_DHHC_domain_containing_4
ENSMUSG00000037872	636.979	0.27728	0.0838108	3.3084	0.000938297	0.0490269	Ackr1	chr1	-	173331886	173333503	1158	atypical_chemokine_receptor_1_(Duffy_blood_group)
ENSMUSG00000025255	245.229	0.277455	0.136496	2.0327	0.0420829	0.398396	Zfhx4	chr3	+	5218526	5415857	13874	zinc_finger_homeodomain_4
ENSMUSG00000024424	438.984	0.277784	0.102622	2.70686	0.00679236	0.164514	Ttc39c	chr18	+	12599926	12737050	3243	tetratricopeptide_repeat_domain_39C
ENSMUSG00000036834	285.682	0.278324	0.117559	2.36753	0.0179075	0.273035	Plch1	chr3	-	63696234	63899472	6560	phospholipase_C_eta_1
ENSMUSG00000087022	460.994	0.278842	0.129932	2.14606	0.0318685	0.362398	9130024F11Rik	chr1	+	56971412	57050084	2628	RIKEN_cDNA_9130024F11_gene
ENSMUSG00000038967	2148.88	0.279537	0.0656773	4.25622	2.07912e-05	0.00436005	Pdk2	chr11	-	95026258	95041354	2246	pyruvate_dehydrogenase_kinase_isoenzyme_2
ENSMUSG00000030317	539.76	0.279826	0.0795645	3.51696	0.000436516	0.0307567	Timp4	chr6	-	115245616	115251849	1416	tissue_inhibitor_of_metalloproteinase_4
ENSMUSG00000040105	1282.49	0.279917	0.0707715	3.95522	7.64655e-05	0.00918806	Ppapdc2	chr19	+	28963953	28966811	2859	phosphatidic_acid_phosphatase_type_2_domain_containing_2
ENSMUSG00000025283	630.817	0.280328	0.100651	2.78515	0.00535029	0.143819	Sat1	chrX	-	155213132	155216449	1352	spermidine/spermine_N1-acetyl_transferase_1
ENSMUSG00000072969	571.613	0.280501	0.132154	2.12253	0.033793	0.371166	Armcx5	chrX	+	135742733	135747322	2779	armadillo_repeat_containing_X-linked_5
ENSMUSG00000028958	346.304	0.28148	0.106339	2.647	0.00812082	0.180361	Tmub1	chr5	-	24445458	24447854	1598	transmembrane_and_ubiquitin-like_domain_containing_1
ENSMUSG00000003617	272.243	0.281613	0.12652	2.22584	0.0260247	0.32446	Cp	chr3	+	19957054	20009145	4564	ceruloplasmin
ENSMUSG00000003585	966.884	0.282529	0.0811632	3.481	0.000499549	0.0325664	Sec14l2	chr11	-	4097039	4123415	2631	SEC14-like_2_(S._cerevisiae)
ENSMUSG00000097712	349.975	0.282545	0.116542	2.4244	0.0153339	0.250202	Gm10532	chr18	+	75514645	75522806	2301	predicted_gene_10532
ENSMUSG00000017493	2119.59	0.283114	0.0854518	3.31314	0.00092255	0.0485634	Igfbp4	chr11	+	99041244	99054392	3831	insulin-like_growth_factor_binding_protein_4
ENSMUSG00000029199	628.526	0.283138	0.108253	2.61551	0.00890946	0.190016	Lias	chr5	+	65391497	65410693	3154	lipoic_acid_synthetase
ENSMUSG00000043668	298.574	0.284032	0.137067	2.07221	0.0382458	0.387384	Tox3	chr8	-	90247040	90348343	3356	TOX_high_mobility_group_box_family_member_3
ENSMUSG00000046532	798.599	0.284339	0.0837092	3.39674	0.000681932	0.0401419	Ar	chrX	+	98149721	98323215	9096	androgen_receptor
ENSMUSG00000033055	284.831	0.286476	0.126667	2.26165	0.0237193	0.311004	Ankrd54	chr15	-	79053094	79062893	2582	ankyrin_repeat_domain_54
ENSMUSG00000038332	1508.79	0.286605	0.0787755	3.63826	0.000274491	0.0227942	Sesn1	chr10	+	41810574	41908424	3170	sestrin_1
ENSMUSG00000034796	838.926	0.287565	0.121951	2.35804	0.0183719	0.276491	Cpne7	chr8	+	123117374	123135182	3542	copine_VII
ENSMUSG00000009075	750.256	0.288285	0.113876	2.53156	0.0113556	0.213989	Cabp7	chr11	-	4736892	4746778	2628	calcium_binding_protein_7
ENSMUSG00000023019	2419.21	0.288403	0.0679412	4.24489	2.18698e-05	0.00436005	Gpd1	chr15	+	99717515	99725005	2861	glycerol-3-phosphate_dehydrogenase_1_(soluble)
ENSMUSG00000066026	231.965	0.288716	0.121502	2.37622	0.0174911	0.270531	Dhrs3	chr4	+	144892827	144928209	2337	dehydrogenase/reductase_(SDR_family)_member_3
ENSMUSG00000030748	138.868	0.289165	0.14542	1.98849	0.046758	0.415227	Il4ra	chr7	+	125552282	125579472	5092	interleukin_4_receptor_alpha
ENSMUSG00000059866	226.994	0.289859	0.130405	2.22275	0.0262327	0.325511	Tnip2	chr5	-	34496087	34513997	2099	TNFAIP3_interacting_protein_2
ENSMUSG00000054252	3239.5	0.290233	0.0766304	3.78744	0.000152204	0.0147459	Fgfr3	chr5	+	33721724	33737068	4245	fibroblast_growth_factor_receptor_3
ENSMUSG00000023886	237.108	0.290278	0.138248	2.09968	0.0357569	0.377651	Smoc2	chr17	+	14279506	14404790	2832	SPARC_related_modular_calcium_binding_2
ENSMUSG00000031983	1592.12	0.290563	0.0765828	3.7941	0.000148177	0.0144561	2310022B05Rik	chr8	-	124635766	124663369	3297	RIKEN_cDNA_2310022B05_gene
ENSMUSG00000051243	1716.55	0.290785	0.0683261	4.25584	2.08265e-05	0.00436005	Islr2	chr9	-	58196298	58204319	4303	immunoglobulin_superfamily_containing_leucine-rich_repeat_2
ENSMUSG00000042507	673.397	0.29108	0.0832538	3.4963	0.00047176	0.0319492	Elmsan1	chr12	-	84149176	84218881	7156	ELM2_and_Myb/SANT-like_domain_containing_1
ENSMUSG00000031431	2242.21	0.29205	0.0973448	3.00016	0.0026984	0.0972749	Tsc22d3	chrX	-	140539528	140600659	2876	TSC22_domain_family_member_3
ENSMUSG00000066829	272.349	0.292159	0.140221	2.08356	0.0371998	0.384711	Zfp810	chr9	-	22276748	22307638	3238	zinc_finger_protein_810
ENSMUSG00000074227	464.665	0.294182	0.119521	2.46133	0.0138423	0.236271	Spint2	chr7	-	29256331	29281977	1459	serine_protease_inhibitor_Kunitz_type_2
ENSMUSG00000021876	231.021	0.295837	0.132803	2.22763	0.025905	0.32407	Rnase4	chr14	+	51091077	51106151	1819	ribonuclease_RNase_A_family_4
ENSMUSG00000090553	347.993	0.296453	0.102799	2.88382	0.00392879	0.12142	Snrpe	chr1	-	133603871	133610291	669	small_nuclear_ribonucleoprotein_E
ENSMUSG00000031907	234.61	0.29775	0.120872	2.46334	0.0137649	0.236174	Zfp90	chr8	+	106415339	106425889	2632	zinc_finger_protein_90
ENSMUSG00000001520	292.589	0.298271	0.116182	2.56727	0.0102504	0.201129	Nrip2	chr6	+	128399296	128408932	3261	nuclear_receptor_interacting_protein_2
ENSMUSG00000045838	127.416	0.299619	0.151646	1.97578	0.0481796	0.419466	A430105I19Rik	chr2	-	118754158	118762661	4703	RIKEN_cDNA_A430105I19_gene
ENSMUSG00000040811	3850.91	0.300263	0.0771653	3.89116	9.97656e-05	0.0112494	Eml2	chr7	+	19176421	19206482	2765	echinoderm_microtubule_associated_protein_like_2
ENSMUSG00000026278	973.002	0.300288	0.0886195	3.38851	0.000702728	0.040849	Bok	chr1	+	93685660	93695764	1468	BCL2-related_ovarian_killer
ENSMUSG00000002963	365.048	0.300721	0.0988103	3.04342	0.00233908	0.088917	Pnkp	chr7	+	44857139	44862925	2135	polynucleotide_kinase_3'-_phosphatase
ENSMUSG00000022678	446.288	0.301408	0.098525	3.05921	0.00221924	0.0862412	Nde1	chr16	+	14163275	14192928	2335	nuclear_distribution_gene_E_homolog_1_(A_nidulans)
ENSMUSG00000039001	3223.4	0.301422	0.0860413	3.50322	0.000459672	0.0316257	Rps21	chr2	+	180257377	180258445	481	ribosomal_protein_S21
ENSMUSG00000021226	162.654	0.301464	0.138606	2.17497	0.029632	0.347977	Acot2	chr12	+	83987861	83993873	2196	acyl-CoA_thioesterase_2
ENSMUSG00000097605	396.382	0.302159	0.114724	2.63379	0.00844376	0.184061	mmu-mir-3061	chr11	-	52124530	52127779	2986	mmu-mir-3061
ENSMUSG00000031438	337.573	0.303448	0.107023	2.83536	0.00457738	0.132197	Rnf128	chrX	+	139563316	139673145	2750	ring_finger_protein_128
ENSMUSG00000069833	950.351	0.305338	0.103427	2.95219	0.00315525	0.106326	Ahnak	chr19	+	8989284	9076919	18099	AHNAK_nucleoprotein_(desmoyokin)
ENSMUSG00000102101	230.604	0.305399	0.129114	2.36534	0.0180134	0.273776	RP24-288C12.4	chr16	-	55973268	55974617	1350	RIKEN_cDNA_2310061J03_gene
ENSMUSG00000037355	205.436	0.305583	0.153457	1.99132	0.0464454	0.413768	Uvssa	chr5	+	33378549	33419754	7326	UV_stimulated_scaffold_protein_A
ENSMUSG00000028101	453.737	0.305874	0.115834	2.64062	0.00827555	0.182389	Pias3	chr3	+	96696384	96706070	2931	protein_inhibitor_of_activated_STAT_3
ENSMUSG00000017009	1529.67	0.306793	0.0845568	3.62825	0.000285348	0.0232564	Sdc4	chr2	-	164424247	164443887	2458	syndecan_4
ENSMUSG00000016128	258.231	0.308754	0.148739	2.07581	0.0379116	0.386525	Stard13	chr5	-	151037628	151233836	5544	StAR-related_lipid_transfer_(START)_domain_containing_13
ENSMUSG00000054364	8283.78	0.30895	0.0643341	4.80227	1.56875e-06	0.000702891	Rhob	chr12	-	8497763	8499985	2223	ras_homolog_gene_family_member_B
ENSMUSG00000001240	221.41	0.309329	0.138619	2.23151	0.0256475	0.322059	Ramp2	chr11	+	101246028	101259546	1478	receptor_(calcitonin)_activity_modifying_protein_2
ENSMUSG00000025582	9845.53	0.30983	0.0643458	4.81508	1.4714e-06	0.000684251	Nptx1	chr11	-	119538719	119547753	5217	neuronal_pentraxin_1
ENSMUSG00000036693	438.777	0.310447	0.0905705	3.42768	0.00060876	0.0369253	Nop14	chr5	-	34638532	34660148	2706	NOP14_nucleolar_protein
ENSMUSG00000039154	438.033	0.311845	0.0969711	3.21585	0.00130059	0.0608878	Shd	chr17	+	55970467	55976617	1549	src_homology_2_domain-containing_transforming_protein_D
ENSMUSG00000005198	1541.15	0.312145	0.0660127	4.72855	2.26125e-06	0.000876296	Polr2a	chr11	-	69733997	69758637	6740	polymerase_(RNA)_II_(DNA_directed)_polypeptide_A
ENSMUSG00000028645	2291.45	0.312865	0.0652474	4.79505	1.62631e-06	0.000702891	Slc2a1	chr4	+	119108711	119137330	2607	solute_carrier_family_2_(facilitated_glucose_transporter)_member_1
ENSMUSG00000047617	624.296	0.314882	0.102106	3.08389	0.00204316	0.0813558	BC029214	chr2	-	25455141	25461094	1254	cDNA_sequence_BC029214
ENSMUSG00000035024	497.049	0.316218	0.112309	2.81561	0.00486848	0.13666	Ncapd3	chr9	+	27030175	27095311	5499	non-SMC_condensin_II_complex_subunit_D3
ENSMUSG00000030168	1815.9	0.316333	0.0991682	3.18986	0.0014234	0.0657543	Adipor2	chr6	-	119353150	119417704	4184	adiponectin_receptor_2
ENSMUSG00000041617	398.126	0.317094	0.109075	2.90711	0.00364783	0.11726	Ccdc74a	chr16	+	17646470	17650738	1273	coiled-coil_domain_containing_74A
ENSMUSG00000025932	216.268	0.317341	0.151809	2.0904	0.0365823	0.382865	Eya1	chr1	-	14168954	14310235	4366	eyes_absent_1_homolog_(Drosophila)
ENSMUSG00000026315	343.004	0.317689	0.118399	2.68321	0.00729185	0.170972	Serpinb8	chr1	+	107590006	107610484	4581	serine_(or_cysteine)_peptidase_inhibitor_clade_B_member_8
ENSMUSG00000004085	131.129	0.318459	0.154815	2.05703	0.0396835	0.392847	Zak	chr2	+	72285637	72442610	6663	sterile_alpha_motif_and_leucine_zipper_containing_kinase_AZK
ENSMUSG00000089671	700.26	0.320098	0.0966447	3.31211	0.000925945	0.0485634	Gm16537	chr15	-	99715543	99724474	702	predicted_gene_16537
ENSMUSG00000031538	568.34	0.320144	0.0984754	3.25101	0.00114997	0.0558997	Plat	chr8	+	22757744	22782847	2531	plasminogen_activator_tissue
ENSMUSG00000033595	2585.98	0.320903	0.0924803	3.46996	0.000520539	0.0334656	Lgi3	chr14	+	70530821	70538323	3180	leucine-rich_repeat_LGI_family_member_3
ENSMUSG00000008318	480.321	0.322042	0.146155	2.20343	0.0275646	0.336041	Relt	chr7	-	100845848	100863446	2850	RELT_tumor_necrosis_factor_receptor
ENSMUSG00000042851	376.654	0.322632	0.149937	2.15178	0.0314144	0.359231	Zc3h6	chr2	+	128967402	129018563	4916	zinc_finger_CCCH_type_containing_6
ENSMUSG00000029098	779.093	0.324655	0.0904979	3.58743	0.000333955	0.0255989	Acox3	chr5	+	35583040	35613801	3976	acyl-Coenzyme_A_oxidase_3_pristanoyl
ENSMUSG00000029723	1713.94	0.32475	0.087815	3.69811	0.000217209	0.0194248	Tsc22d4	chr5	+	137745730	137768450	3983	TSC22_domain_family_member_4
ENSMUSG00000019772	836.648	0.324998	0.0997692	3.2575	0.00112399	0.0550752	Vip	chr10	+	5639218	5647614	1527	vasoactive_intestinal_polypeptide
ENSMUSG00000017734	1440.1	0.327664	0.100596	3.25722	0.00112511	0.0550752	Dbndd2	chr2	+	164486106	164493319	3597	dysbindin_(dystrobrevin_binding_protein_1)_domain_containing_2
ENSMUSG00000027333	958.416	0.328242	0.0843088	3.89333	9.88767e-05	0.0112494	Smox	chr2	+	131491496	131525922	2299	spermine_oxidase
ENSMUSG00000043518	184.026	0.329744	0.139671	2.36087	0.0182322	0.275642	Rai2	chrX	+	161717069	161779496	2204	retinoic_acid_induced_2
ENSMUSG00000018900	181.289	0.331483	0.137472	2.41128	0.0158967	0.256842	Slc22a5	chr11	-	53864542	53891660	3062	solute_carrier_family_22_(organic_cation_transporter)_member_5
ENSMUSG00000025591	234.886	0.331835	0.146229	2.26928	0.0232512	0.309799	Tma16	chr8	-	66474330	66486530	3150	translation_machinery_associated_16_homolog_(S._cerevisiae)
ENSMUSG00000006395	158.799	0.332975	0.156013	2.13428	0.0328195	0.368573	Hyi	chr4	+	118359999	118362744	1296	hydroxypyruvate_isomerase_homolog_(E._coli)
ENSMUSG00000016637	339.104	0.334917	0.109709	3.05277	0.00226741	0.087625	Ift27	chr15	-	78159465	78174108	1012	intraflagellar_transport_27
ENSMUSG00000022438	361.223	0.336039	0.115559	2.90796	0.00363801	0.117214	Parvb	chr15	+	84232043	84315688	3784	parvin_beta
ENSMUSG00000034158	2217.2	0.338325	0.0756523	4.47211	7.74513e-06	0.00216105	Lrrc58	chr16	+	37868389	37888858	8604	leucine_rich_repeat_containing_58
ENSMUSG00000022863	194.347	0.338419	0.128018	2.64352	0.00820499	0.18112	Btg3	chr16	-	78359860	78377192	1414	B_cell_translocation_gene_3
ENSMUSG00000041625	286.601	0.339208	0.116012	2.92389	0.00345683	0.112942	Ggact	chr14	-	122816223	122913757	1076	gamma-glutamylamine_cyclotransferase
ENSMUSG00000028607	118.659	0.339589	0.153778	2.2083	0.0272234	0.333152	Cpt2	chr4	-	107903981	107923610	2372	carnitine_palmitoyltransferase_2
ENSMUSG00000022508	623.182	0.340026	0.103361	3.28971	0.00100291	0.0508983	Bcl6	chr16	-	23965052	23988852	3933	B_cell_leukemia/lymphoma_6
ENSMUSG00000031210	200.927	0.341557	0.145072	2.3544	0.0185528	0.278013	Gpr165	chrX	+	96713441	96719388	3170	G_protein-coupled_receptor_165
ENSMUSG00000028654	284.231	0.341853	0.146372	2.3355	0.0195172	0.286013	Mycl	chr4	+	122995652	123002485	3501	v-myc_myelocytomatosis_viral_oncogene_homolog_lung_carcinoma_derived_(avian)
ENSMUSG00000024118	150.289	0.344171	0.158641	2.1695	0.0300447	0.35017	1600002H07Rik	chr17	-	24215054	24220851	2166	RIKEN_cDNA_1600002H07_gene
ENSMUSG00000006205	3317.91	0.344328	0.0841511	4.09178	4.28075e-05	0.00649138	Htra1	chr7	+	130936111	130985660	2041	HtrA_serine_peptidase_1
ENSMUSG00000052397	1609.86	0.346509	0.0815473	4.24918	2.14557e-05	0.00436005	Ezr	chr17	-	6738041	6782784	3164	ezrin
ENSMUSG00000025478	952.871	0.346892	0.0975456	3.5562	0.000376255	0.0279209	Dpysl4	chr7	+	139086001	139102704	4196	dihydropyrimidinase-like_4
ENSMUSG00000001082	200.046	0.34718	0.137139	2.53159	0.0113547	0.213989	Mfsd10	chr5	-	34633642	34637212	1907	major_facilitator_superfamily_domain_containing_10
ENSMUSG00000086938	142.922	0.347207	0.166492	2.08543	0.0370306	0.384672	4930481A15Rik	chr19	+	5406740	5422847	2106	RIKEN_cDNA_4930481A15_gene
ENSMUSG00000017386	158.811	0.349347	0.165104	2.11593	0.0343512	0.373525	Traf4	chr11	-	78158499	78165589	3223	TNF_receptor_associated_factor_4
ENSMUSG00000070699	195.786	0.350282	0.115266	3.03889	0.00237449	0.0892896	Sars2	chr7	+	28741968	28753879	1910	seryl-aminoacyl-tRNA_synthetase_2
ENSMUSG00000030905	1358.21	0.350477	0.0835544	4.1946	2.73358e-05	0.00476702	Crym	chr7	-	120186380	120202111	2681	crystallin_mu
ENSMUSG00000021025	528.197	0.352614	0.119033	2.96232	0.00305329	0.103999	Nfkbia	chr12	-	55489411	55492647	1577	nuclear_factor_of_kappa_light_polypeptide_gene_enhancer_in_B_cells_inhibitor_alpha
ENSMUSG00000003526	708.391	0.352656	0.0982715	3.58859	0.000332469	0.0255989	Prodh	chr16	-	18060357	18090203	2385	proline_dehydrogenase
ENSMUSG00000040557	144.288	0.353601	0.149772	2.36092	0.0182297	0.275642	Wbscr27	chr5	+	134932368	134942637	2808	Williams_Beuren_syndrome_chromosome_region_27_(human)
ENSMUSG00000022197	2166.58	0.354398	0.104906	3.37824	0.000729519	0.0415409	Pdzd2	chr15	-	12359711	12739924	10756	PDZ_domain_containing_2
ENSMUSG00000034858	877.18	0.355612	0.113465	3.13413	0.00172365	0.0743039	Fam214a	chr9	+	74953053	75032468	4355	family_with_sequence_similarity_214_member_A
ENSMUSG00000050288	473.909	0.356719	0.141265	2.52518	0.011564	0.215681	Fzd2	chr11	+	102604396	102608058	3663	frizzled_homolog_2_(Drosophila)
ENSMUSG00000036545	243.166	0.36197	0.12415	2.91559	0.0035502	0.114916	Adamts2	chr11	+	50602084	50807573	7266	a_disintegrin-like_and_metallopeptidase_(reprolysin_type)_with_thrombospondin_type_1_motif_2
ENSMUSG00000029174	533.239	0.365463	0.116827	3.12824	0.00175858	0.0750275	Tbc1d1	chr5	+	64159451	64351486	6465	TBC1_domain_family_member_1
ENSMUSG00000048495	303.239	0.366086	0.115945	3.15742	0.00159174	0.0704963	Tyw5	chr1	-	57388237	57407101	1847	tRNA-yW_synthesizing_protein_5
ENSMUSG00000038526	221.665	0.366601	0.132279	2.77142	0.00558121	0.147494	Car14	chr3	-	95897768	95904691	1709	carbonic_anhydrase_14
ENSMUSG00000029153	2096.37	0.366616	0.069391	5.28334	1.26848e-07	9.83142e-05	Ociad2	chr5	-	73322199	73338947	2155	OCIA_domain_containing_2
ENSMUSG00000042073	165.325	0.367676	0.150902	2.43653	0.0148291	0.244829	Abhd14b	chr9	+	106447788	106452922	1479	abhydrolase_domain_containing_14b
ENSMUSG00000024867	450.632	0.36816	0.114146	3.22534	0.00125824	0.0597067	Pip5k1b	chr19	-	24294794	24555872	2573	phosphatidylinositol-4-phosphate_5-kinase_type_1_beta
ENSMUSG00000021032	147.651	0.368474	0.187384	1.96641	0.0492511	0.423085	Ngb	chr12	-	87097531	87102539	1616	neuroglobin
ENSMUSG00000016239	233.45	0.36978	0.168863	2.18982	0.0285375	0.341325	Lonrf3	chrX	+	36328353	36362341	2911	LON_peptidase_N-terminal_domain_and_ring_finger_3
ENSMUSG00000018143	265.021	0.371739	0.140894	2.63843	0.00832913	0.182847	Mafk	chr5	+	139791513	139802653	3097	v-maf_musculoaponeurotic_fibrosarcoma_oncogene_family_protein_K_(avian)
ENSMUSG00000086900	329.757	0.371878	0.155041	2.39857	0.016459	0.260557	Kcnab3os	chr11	-	69329825	69332122	566	potassium_voltage-gated_channel_shaker-related_subfamily_beta_member_3_opposite_strand
ENSMUSG00000037279	185.429	0.376225	0.126729	2.96873	0.00299032	0.103262	Ovol2	chr2	-	144305175	144332146	1547	ovo-like_2_(Drosophila)
ENSMUSG00000074398	150.699	0.376738	0.16347	2.30463	0.0211875	0.297073	Gm15441	chr3	-	96555765	96566801	1653	predicted_gene_15441
ENSMUSG00000074001	241.056	0.377194	0.15294	2.46629	0.013652	0.235225	Klhl40	chr9	+	121777607	121783819	2455	kelch-like_40
ENSMUSG00000036814	238.641	0.377225	0.136422	2.76513	0.00569002	0.148933	Slc6a20a	chr9	-	123636122	123678885	2732	solute_carrier_family_6_(neurotransmitter_transporter)_member_20A
ENSMUSG00000028876	1079.77	0.377444	0.0908294	4.15553	3.24539e-05	0.0053937	Epha10	chr4	+	124880899	124917800	4660	Eph_receptor_A10
ENSMUSG00000029313	541.987	0.378325	0.140541	2.69192	0.0071041	0.169128	Aff1	chr5	+	103692374	103855322	8323	AF4/FMR2_family_member_1
ENSMUSG00000087193	217.18	0.379211	0.14775	2.56657	0.010271	0.201251	Gm14820	chrX	+	8042943	8074619	1449	predicted_gene_14820
ENSMUSG00000021215	963.353	0.380584	0.0948824	4.01112	6.04325e-05	0.00818538	Net1	chr13	-	3882565	3918220	3448	neuroepithelial_cell_transforming_gene_1
ENSMUSG00000047507	389.939	0.381048	0.160715	2.37095	0.0177423	0.272109	Baiap3	chr17	-	25242659	25256364	4645	BAI1-associated_protein_3
ENSMUSG00000004044	469.068	0.382456	0.0962805	3.97231	7.1179e-05	0.00911026	Ptrf	chr11	-	100956733	100970887	3491	polymerase_I_and_transcript_release_factor
ENSMUSG00000040373	216.945	0.383024	0.15942	2.40261	0.0162785	0.259544	Cacng5	chr11	-	107874605	107915055	3705	calcium_channel_voltage-dependent_gamma_subunit_5
ENSMUSG00000006958	551.956	0.38411	0.0889335	4.31907	1.56687e-05	0.00364323	Chrd	chr16	+	20733127	20742384	4406	chordin
ENSMUSG00000021556	586.305	0.384176	0.0890649	4.31343	1.60738e-05	0.00367615	Golm1	chr13	-	59634996	59675784	3693	golgi_membrane_protein_1
ENSMUSG00000039960	1289.33	0.38549	0.0996252	3.8694	0.000109104	0.0117993	Rhou	chr8	+	123653929	123663884	3371	ras_homolog_gene_family_member_U
ENSMUSG00000024039	486.129	0.38555	0.110406	3.49213	0.00047919	0.0321657	Cbs	chr17	-	31612623	31637199	2497	cystathionine_beta-synthase
ENSMUSG00000052384	124.236	0.386455	0.187846	2.0573	0.0396574	0.392847	Nrros	chr16	-	32142785	32165594	3577	negative_regulator_of_reactive_oxygen_species
ENSMUSG00000040253	108.994	0.387433	0.161035	2.4059	0.0161328	0.258085	Gbp7	chr3	+	142530338	142550083	5548	guanylate_binding_protein_7
ENSMUSG00000073542	190.302	0.389365	0.158024	2.46397	0.0137409	0.236174	Cep76	chr18	-	67617397	67641336	3979	centrosomal_protein_76
ENSMUSG00000032202	114.826	0.390297	0.184853	2.1114	0.0347383	0.374371	Rab27a	chr9	+	73044854	73097629	3168	RAB27A_member_RAS_oncogene_family
ENSMUSG00000020183	314.875	0.391664	0.128767	3.04165	0.00235288	0.0889566	Cpm	chr10	+	117629500	117687352	5195	carboxypeptidase_M
ENSMUSG00000021130	3159.05	0.391887	0.0747444	5.24303	1.57964e-07	0.000115987	Galnt16	chr12	+	80518990	80603896	3920	UDP-N-acetyl-alpha-D-galactosamine:polypeptide_N-acetylgalactosaminyltransferase_16
ENSMUSG00000028042	485.175	0.392429	0.0952755	4.11888	3.80712e-05	0.00590147	Zbtb7b	chr3	-	89377644	89394776	4333	zinc_finger_and_BTB_domain_containing_7B
ENSMUSG00000058638	292.887	0.395269	0.140744	2.80843	0.0049783	0.138076	Zfp110	chr7	+	12834761	12850577	3591	zinc_finger_protein_110
ENSMUSG00000060402	301.837	0.397123	0.131811	3.01282	0.00258833	0.0952766	Chst8	chr7	-	34674468	34812711	2372	carbohydrate_(N-acetylgalactosamine_4-0)_sulfotransferase_8
ENSMUSG00000015354	139.974	0.397329	0.163018	2.43734	0.0147958	0.244569	Pcolce2	chr9	+	95637601	95698096	4438	procollagen_C-endopeptidase_enhancer_2
ENSMUSG00000039911	482.638	0.39817	0.111657	3.56603	0.000362435	0.0273315	Spsb1	chr4	-	149896283	149955043	3092	splA/ryanodine_receptor_domain_and_SOCS_box_containing_1
ENSMUSG00000018593	4290.61	0.398602	0.0899229	4.43271	9.30572e-06	0.00237835	Sparc	chr11	-	55394500	55420080	2300	secreted_acidic_cysteine_rich_glycoprotein
ENSMUSG00000014846	818.949	0.399325	0.121657	3.28238	0.00102935	0.0518513	Tppp3	chr8	-	105467493	105471526	1396	tubulin_polymerization-promoting_protein_family_member_3
ENSMUSG00000021278	148.244	0.399335	0.178919	2.23193	0.0256198	0.322054	Amn	chr12	+	111271111	111276426	1685	amnionless
ENSMUSG00000051149	166.531	0.400021	0.150634	2.65559	0.00791705	0.178252	Adnp	chr2	-	168180986	168207112	4932	activity-dependent_neuroprotective_protein
ENSMUSG00000078201	216.923	0.400166	0.158636	2.52255	0.0116509	0.217012	Tmem203	chr2	+	25255439	25256292	854	transmembrane_protein_203
ENSMUSG00000039450	89.8107	0.402294	0.201078	2.00068	0.0454266	0.410192	Dcxr	chr11	-	120725399	120727281	914	dicarbonyl_L-xylulose_reductase
ENSMUSG00000045237	157.708	0.403643	0.154386	2.6145	0.00893589	0.190038	1110012L19Rik	chrX	+	70385877	70389417	1094	RIKEN_cDNA_1110012L19_gene
ENSMUSG00000067578	608.295	0.404221	0.137932	2.93059	0.00338321	0.111582	Cbln4	chr2	-	172036233	172043466	2902	cerebellin_4_precursor_protein
ENSMUSG00000029171	155.659	0.405504	0.164048	2.47185	0.0134415	0.232369	Pgm1	chr5	+	64092936	64128355	2387	phosphoglucomutase_1
ENSMUSG00000087153	109.696	0.406285	0.197531	2.05681	0.0397042	0.392847	Gm6483	chr8	+	19682268	19698275	4572	predicted_gene_6483
ENSMUSG00000056752	105.596	0.407296	0.163122	2.49688	0.0125292	0.224672	Dnah9	chr11	-	65831282	66168551	13798	dynein_axonemal_heavy_chain_9
ENSMUSG00000020381	186.778	0.407333	0.182404	2.23314	0.0255398	0.322054	3010026O09Rik	chr11	+	50174444	50200115	1142	RIKEN_cDNA_3010026O09_gene
ENSMUSG00000035769	125.498	0.407641	0.16484	2.47295	0.0134002	0.231944	Xylb	chr9	+	119357381	119393797	3860	xylulokinase_homolog_(H._influenzae)
ENSMUSG00000001943	240.125	0.41024	0.131444	3.12102	0.00180225	0.0755657	Vsig2	chr9	+	37539255	37544205	1170	V-set_and_immunoglobulin_domain_containing_2
ENSMUSG00000100851	74.7673	0.415214	0.210197	1.97536	0.0482276	0.419466	RP24-63O23.1	chr1	-	124505757	124846039	1443	predicted_gene_28928
ENSMUSG00000098609	109.186	0.415406	0.17269	2.40551	0.01615	0.258085	Gm9872	chr14	-	25856777	25870266	2479	predicted_gene_9872
ENSMUSG00000046441	137.183	0.415685	0.15994	2.599	0.00934959	0.192668	Cmtr2	chr8	+	110215665	110224486	3545	cap_methyltransferase_2
ENSMUSG00000061740	567.508	0.416028	0.123547	3.36736	0.000758914	0.042817	Cyp2d22	chr15	-	82370528	82380260	2771	cytochrome_P450_family_2_subfamily_d_polypeptide_22
ENSMUSG00000000686	89.2895	0.416728	0.205604	2.02684	0.0426783	0.400524	Abhd15	chr11	+	77515121	77538607	2662	abhydrolase_domain_containing_15
ENSMUSG00000097770	236.349	0.416906	0.132918	3.13657	0.00170935	0.0743039	Gm26776	chr2	-	5137749	5230864	1872	predicted_gene_26776
ENSMUSG00000028358	122.95	0.41698	0.173948	2.39715	0.0165231	0.261058	Zfp618	chr4	+	62965573	63139708	8826	zinc_finger_protein_618
ENSMUSG00000055497	74.3152	0.418302	0.201559	2.07533	0.0379558	0.386525	Gm9974	chr16	-	17081999	17082691	693	predicted_gene_9974
ENSMUSG00000021750	10640.5	0.418366	0.0747197	5.59913	2.15425e-08	2.14671e-05	Fam107a	chr14	-	8296274	8318023	3333	family_with_sequence_similarity_107_member_A
ENSMUSG00000097023	708.937	0.418747	0.13219	3.16777	0.00153612	0.0695792	AI854517	chr7	+	79500026	79534403	3412	expressed_sequence_AI854517
ENSMUSG00000027381	126.357	0.418765	0.180414	2.32114	0.0202795	0.290174	Bcl2l11	chr2	+	128126038	128162547	5036	BCL2-like_11_(apoptosis_facilitator)
ENSMUSG00000085071	108.159	0.419014	0.194419	2.15521	0.0311457	0.357919	Gm14066	chr2	-	139256876	139677714	2057	predicted_gene_14066
ENSMUSG00000030087	697.875	0.422725	0.100466	4.20766	2.58027e-05	0.00467499	Klf15	chr6	+	90462576	90475238	2374	Kruppel-like_factor_15
ENSMUSG00000001247	112.752	0.422764	0.165527	2.55404	0.010648	0.206034	Lsr	chr7	-	30957775	30973464	2167	lipolysis_stimulated_lipoprotein_receptor
ENSMUSG00000073424	331.44	0.423921	0.11907	3.56027	0.000370478	0.0276393	Cyp4f15	chr17	+	32685627	32703352	2168	cytochrome_P450_family_4_subfamily_f_polypeptide_15
ENSMUSG00000031762	1938.54	0.423987	0.102598	4.13252	3.58812e-05	0.0056884	Mt2	chr8	+	94172618	94173567	556	metallothionein_2
ENSMUSG00000094500	104.341	0.424229	0.182164	2.32883	0.019868	0.287988	Smim18	chr8	-	33742112	33747770	587	small_integral_membrane_protein_18
ENSMUSG00000067212	355.271	0.424518	0.118222	3.59086	0.000329586	0.0255448	H2-T23	chr17	-	36029773	36032855	2642	histocompatibility_2_T_region_locus_23
ENSMUSG00000036833	350.156	0.42579	0.111617	3.81475	0.000136319	0.013781	Pnpla7	chr2	+	24976033	25054057	4616	patatin-like_phospholipase_domain_containing_7
ENSMUSG00000028391	119.779	0.4268	0.149743	2.85021	0.00436901	0.128996	Wdr31	chr4	-	62448653	62470896	2549	WD_repeat_domain_31
ENSMUSG00000034768	71.7832	0.43066	0.21952	1.96182	0.049783	0.424265	Asb16	chr11	+	102268743	102279462	2843	ankyrin_repeat_and_SOCS_box-containing_16
ENSMUSG00000040447	1242.91	0.431485	0.0948212	4.55051	5.35171e-06	0.00173632	Spns2	chr11	-	72451638	72489904	3241	spinster_homolog_2
ENSMUSG00000025450	124.437	0.431995	0.179414	2.40781	0.0160483	0.257938	Gm9752	chr13	-	119473804	119476761	2659	predicted_gene_9752
ENSMUSG00000060600	92.9986	0.432939	0.206011	2.10154	0.0355939	0.376475	Eno3	chr11	+	70657202	70662513	1564	enolase_3_beta_muscle
ENSMUSG00000084925	283.509	0.433333	0.133693	3.24126	0.00119004	0.056857	1810062O18Rik	chr14	+	20546079	20570687	751	RIKEN_cDNA_1810062O18_gene
ENSMUSG00000086040	4069.45	0.434934	0.137666	3.15935	0.00158121	0.0704774	Wipf3	chr6	+	54429603	54503768	4516	WAS/WASL_interacting_protein_family_member_3
ENSMUSG00000030623	258.07	0.436473	0.127953	3.4112	0.000646767	0.038396	Prss23os	chr7	+	89510007	89511368	1362	protease_serine_23_opposite_strand
ENSMUSG00000015090	13379.9	0.44021	0.144817	3.03976	0.00236765	0.0892733	Ptgds	chr2	-	25466709	25470046	1327	prostaglandin_D2_synthase_(brain)
ENSMUSG00000042213	99.1827	0.444213	0.211152	2.10376	0.0353997	0.375846	Zfand4	chr6	+	116264222	116330298	3220	zinc_finger_AN1-type_domain_4
ENSMUSG00000030994	71.7155	0.444843	0.222624	1.99818	0.045697	0.411143	D7Ertd443e	chr7	-	134266262	134385661	2559	DNA_segment_Chr_7_ERATO_Doi_443_expressed
ENSMUSG00000015202	115.183	0.449699	0.165408	2.71873	0.00655339	0.160962	Cnksr3	chr10	-	7119063	7212237	3447	Cnksr_family_member_3
ENSMUSG00000048450	87.8348	0.450604	0.217051	2.07603	0.0378911	0.386525	Msx1	chr5	-	37820485	37824583	1935	msh_homeobox_1
ENSMUSG00000015224	447.738	0.451607	0.107291	4.2092	2.56282e-05	0.00467499	Cyp2j9	chr4	-	96568429	96591578	2536	cytochrome_P450_family_2_subfamily_j_polypeptide_9
ENSMUSG00000049796	116.017	0.452839	0.217249	2.08442	0.0371216	0.384711	Crh	chr3	-	19693401	19695396	1320	corticotropin_releasing_hormone
ENSMUSG00000074578	401.403	0.452847	0.112733	4.01697	5.89511e-05	0.008063	1500012F01Rik	chr2	+	167062934	167065862	2302	RIKEN_cDNA_1500012F01_gene
ENSMUSG00000026380	207.782	0.454925	0.145637	3.12368	0.00178602	0.0755053	Tfcp2l1	chr1	+	118627945	118685168	9269	transcription_factor_CP2-like_1
ENSMUSG00000015468	141.89	0.455994	0.198274	2.29981	0.0214587	0.298773	Notch4	chr17	+	34564268	34588503	6591	notch_4
ENSMUSG00000028862	134.49	0.457182	0.176728	2.58693	0.00968358	0.196646	Map3k6	chr4	+	133240818	133252929	4334	mitogen-activated_protein_kinase_kinase_kinase_6
ENSMUSG00000040322	52.922	0.457965	0.230495	1.98687	0.0469367	0.415228	Slc25a24	chr3	+	109123149	109168457	3431	solute_carrier_family_25_(mitochondrial_carrier_phosphate_carrier)_member_24
ENSMUSG00000029716	124.839	0.458943	0.183962	2.49477	0.0126038	0.225001	Tfr2	chr5	+	137569851	137587481	2926	transferrin_receptor_2
ENSMUSG00000003541	182.184	0.464407	0.173797	2.67213	0.00753724	0.172767	Ier3	chr17	+	35821684	35822923	1131	immediate_early_response_3
ENSMUSG00000028211	385.799	0.464642	0.14564	3.19035	0.00142099	0.0657543	Trp53inp1	chr4	+	11156431	11174379	5432	transformation_related_protein_53_inducible_nuclear_protein_1
ENSMUSG00000007476	241.257	0.465682	0.142085	3.27748	0.00104738	0.0521856	Lrrc8a	chr2	+	30237715	30263790	4301	leucine_rich_repeat_containing_8A
ENSMUSG00000085007	1270.78	0.468417	0.0986994	4.7459	2.07583e-06	0.000827427	Gm11549	chr3	-	36515057	36521813	2831	predicted_gene_11549
ENSMUSG00000043015	91.8988	0.471105	0.218523	2.15586	0.0310944	0.357919	Tmem194b	chr1	+	52630703	52651919	4338	transmembrane_protein_194B
ENSMUSG00000044646	145.171	0.47122	0.153095	3.07795	0.00208428	0.0823733	Zbtb7c	chr18	+	75820178	76148561	4569	zinc_finger_and_BTB_domain_containing_7C
ENSMUSG00000001930	430.088	0.474411	0.122535	3.87165	0.000108101	0.0117822	Vwf	chr6	+	125546774	125686679	8834	Von_Willebrand_factor_homolog
ENSMUSG00000034957	330.309	0.47462	0.136953	3.46557	0.000529112	0.0337062	Cebpa	chr7	+	35119293	35121926	2634	CCAAT/enhancer_binding_protein_(C/EBP)_alpha
ENSMUSG00000050666	57.7353	0.475946	0.239516	1.98711	0.0469099	0.415228	Vstm4	chr14	+	32856756	32939487	2741	V-set_and_transmembrane_domain_containing_4
ENSMUSG00000025780	769.476	0.476038	0.0993687	4.79062	1.66263e-06	0.000702891	Itih5	chr2	+	10153571	10256529	7900	inter-alpha_(globulin)_inhibitor_H5
ENSMUSG00000087366	178.807	0.477273	0.15653	3.04907	0.00229548	0.088221	Junos	chr4	+	95051534	95167318	864	jun_proto-oncogene_opposite_strand
ENSMUSG00000036009	110.865	0.480392	0.186175	2.58032	0.00987089	0.198378	Mettl25	chr10	-	105763189	105841380	2145	methyltransferase_like_25
ENSMUSG00000002732	50.193	0.48064	0.221992	2.16512	0.0303783	0.352292	Fkbp7	chr2	-	76663044	76673116	860	FK506_binding_protein_7
ENSMUSG00000025912	99.8331	0.482747	0.193315	2.4972	0.0125179	0.224672	Mybl1	chr1	-	9667415	9700209	4980	myeloblastosis_oncogene-like_1
ENSMUSG00000085505	251.957	0.488704	0.127575	3.83072	0.000127769	0.0133023	Gm12868	chr4	-	119133749	119138801	417	predicted_gene_12868
ENSMUSG00000025915	380.125	0.488919	0.21952	2.22722	0.0259328	0.32407	Sgk3	chr1	+	9798107	9900845	3779	serum/glucocorticoid_regulated_kinase_3
ENSMUSG00000021091	223.145	0.489545	0.127409	3.84231	0.000121884	0.012785	Serpina3n	chr12	+	104406729	104414329	2064	serine_(or_cysteine)_peptidase_inhibitor_clade_A_member_3N
ENSMUSG00000040740	161.139	0.489772	0.169037	2.89743	0.00376234	0.118708	Slc25a34	chr4	-	141618824	141623821	2670	solute_carrier_family_25_member_34
ENSMUSG00000006611	92.2483	0.494166	0.189372	2.6095	0.00906745	0.191088	Hfe	chr13	-	23702034	23710854	2458	hemochromatosis
ENSMUSG00000096941	45.882	0.49618	0.247116	2.00788	0.0446558	0.407451	Gm26720	chr1	+	91989051	91992628	3538	predicted_gene_26720
ENSMUSG00000031765	4007.83	0.500228	0.0866645	5.77201	7.83314e-09	1.0928e-05	Mt1	chr8	+	94179089	94180325	540	metallothionein_1
ENSMUSG00000036915	326.513	0.500694	0.126578	3.95563	7.63335e-05	0.00918806	Kirrel2	chr7	-	30447534	30457690	3901	kin_of_IRRE_like_2_(Drosophila)
ENSMUSG00000079333	61.9149	0.5007	0.2428	2.06219	0.03919	0.391363	Gm11096	chr17	+	81441763	81441923	45	predicted_gene_11096
ENSMUSG00000091994	85.2191	0.500729	0.1887	2.65357	0.00796451	0.178252	E130317F20Rik	chr10	-	79851381	79854956	3265	RIKEN_cDNA_E130317F20_gene
ENSMUSG00000038152	54.747	0.501812	0.245868	2.04098	0.0412527	0.395113	5033430I15Rik	chr13	+	45965253	45966508	729	RIKEN_cDNA_5033430I15_gene
ENSMUSG00000047216	344.316	0.502141	0.13202	3.80352	0.000142653	0.0141146	Cdh19	chr1	-	110888326	110977584	3914	cadherin_19_type_2
ENSMUSG00000037313	103.678	0.510107	0.19991	2.55168	0.0107205	0.207148	Tacc3	chr5	+	33658128	33678995	2899	transforming_acidic_coiled-coil_containing_protein_3
ENSMUSG00000097141	151.841	0.511052	0.149784	3.41194	0.000645023	0.038396	Gm10524	chr18	+	82692949	82706174	1984	predicted_gene_10524
ENSMUSG00000085586	310.307	0.514585	0.110257	4.66715	3.05412e-06	0.00112126	Gm11613	chr11	-	97644184	97660367	1971	predicted_gene_11613
ENSMUSG00000050141	235.102	0.515344	0.143227	3.59809	0.00032056	0.0251243	BC049635	chr4	-	42868004	42874234	1655	cDNA_sequence_BC049635
ENSMUSG00000034449	96.7894	0.516302	0.183285	2.81694	0.00484836	0.13637	Dhrs11	chr11	-	84820856	84828994	1254	dehydrogenase/reductase_(SDR_family)_member_11
ENSMUSG00000019577	272.444	0.51705	0.129964	3.97841	6.93766e-05	0.00898595	Pdk4	chr6	-	5483351	5496309	3484	pyruvate_dehydrogenase_kinase_isoenzyme_4
ENSMUSG00000080921	145.521	0.519967	0.157826	3.29456	0.000985752	0.0505597	Rpl38-ps2	chr6	-	140746960	140747172	213	ribosomal_protein_L38_pseudogene_2
ENSMUSG00000055188	271.971	0.52794	0.142861	3.69549	0.000219463	0.0195015	Rbm3os	chrX	+	8145429	8147964	839	RNA_binding_motif_protein_3_opposite_strand
ENSMUSG00000038393	536.429	0.528412	0.104543	5.05448	4.31557e-07	0.000231563	Txnip	chr3	+	96557957	96561883	2827	thioredoxin_interacting_protein
ENSMUSG00000040055	1458.56	0.529186	0.0812419	6.5137	7.33208e-11	2.55725e-07	Gjb6	chr14	-	57123303	57133611	2105	gap_junction_protein_beta_6
ENSMUSG00000045193	1367.73	0.532382	0.165407	3.21862	0.0012881	0.0605061	Cirbp	chr10	+	80165985	80172786	1321	cold_inducible_RNA_binding_protein
ENSMUSG00000031209	172.434	0.534713	0.172134	3.10638	0.00189394	0.0779419	Heph	chrX	+	96455359	96574485	4743	hephaestin
ENSMUSG00000084878	42.9224	0.535648	0.270646	1.97914	0.0477998	0.418416	Lrrc8dos	chr5	-	105814773	105818988	586	leucine_rich_repeat_containing_8D_opposite_strand
ENSMUSG00000022324	620.717	0.536485	0.0955994	5.61181	2.0022e-08	2.14671e-05	Matn2	chr15	+	34306680	34436242	3577	matrilin_2
ENSMUSG00000046761	59.1029	0.539245	0.227719	2.36803	0.0178832	0.272963	Fam83h	chr15	-	76001093	76014336	4534	family_with_sequence_similarity_83_member_H
ENSMUSG00000056735	43.955	0.539954	0.265747	2.03184	0.0421703	0.398406	A930024E05Rik	chr5	+	122989354	122998345	1896	RIKEN_cDNA_A930024E05_gene
ENSMUSG00000031875	166.176	0.543224	0.174825	3.10723	0.00188847	0.0779419	Cmtm3	chr8	+	104340594	104347672	1616	CKLF-like_MARVEL_transmembrane_domain_containing_3
ENSMUSG00000040717	100.434	0.544541	0.234151	2.3256	0.0200401	0.28823	Il17rd	chr14	+	27039001	27107286	8220	interleukin_17_receptor_D
ENSMUSG00000066175	43.7168	0.545664	0.274952	1.98458	0.0471914	0.41576	2510046G10Rik	chr7	-	126648543	126649594	1052	RIKEN_cDNA_2510046G10_gene
ENSMUSG00000085297	63.0151	0.546546	0.241535	2.2628	0.023648	0.311004	Gm11651	chr11	-	105965608	105985694	1242	predicted_gene_11651
ENSMUSG00000031167	1996.23	0.549168	0.0959444	5.72382	1.04157e-08	1.321e-05	Rbm3	chrX	-	8138975	8145880	2792	RNA_binding_motif_protein_3
ENSMUSG00000026946	45.4944	0.552965	0.262484	2.10667	0.0351465	0.374545	Nmi	chr2	-	51948487	51973494	1291	N-myc_(and_STAT)_interactor
ENSMUSG00000024066	191.003	0.555871	0.177813	3.12615	0.00177112	0.0753318	Xdh	chr17	-	73883908	73950182	4587	xanthine_dehydrogenase
ENSMUSG00000090698	92.9457	0.558404	0.234191	2.3844	0.0171072	0.267559	Apold1	chr6	+	134982001	134986836	3284	apolipoprotein_L_domain_containing_1
ENSMUSG00000019970	2951.02	0.565135	0.161841	3.49192	0.000479569	0.0321657	Sgk1	chr10	+	21882184	21999903	3096	serum/glucocorticoid_regulated_kinase_1
ENSMUSG00000027456	46.5595	0.572231	0.276229	2.07158	0.0383049	0.387521	Sdcbp2	chr2	+	151572622	151590005	1399	syndecan_binding_protein_(syntenin)_2
ENSMUSG00000018339	163.654	0.574651	0.183308	3.13489	0.0017192	0.0743039	Gpx3	chr11	+	54902453	54910377	1594	glutathione_peroxidase_3
ENSMUSG00000000732	88.8893	0.575343	0.205795	2.7957	0.00517869	0.141663	Icosl	chr10	+	78069360	78079525	2756	icos_ligand
ENSMUSG00000036867	43.5976	0.580683	0.264628	2.19433	0.0282114	0.339075	Smad6	chr9	-	63953076	64022059	2971	SMAD_family_member_6
ENSMUSG00000039634	262.396	0.582951	0.149893	3.88911	0.000100614	0.0112494	Zfp189	chr4	+	49521176	49531517	2965	zinc_finger_protein_189
ENSMUSG00000003849	83.9767	0.589111	0.208862	2.82057	0.00479378	0.135655	Nqo1	chr8	-	107388225	107403206	1553	NAD(P)H_dehydrogenase_quinone_1
ENSMUSG00000023224	76.1988	0.58937	0.235452	2.50314	0.0123097	0.222298	Serping1	chr2	-	84765387	84775444	1768	serine_(or_cysteine)_peptidase_inhibitor_clade_G_member_1
ENSMUSG00000099966	68.6717	0.590278	0.200178	2.94877	0.00319043	0.106738	RP24-155O13.4	chr14	+	20641009	20644048	3040	RIKEN_cDNA_2810402E24_gene
ENSMUSG00000078787	42.9227	0.593738	0.285604	2.07889	0.0376277	0.38647	Cyp2t4	chr7	+	27153714	27158668	1599	cytochrome_P450_family_2_subfamily_t_polypeptide_4
ENSMUSG00000020424	50.4236	0.597797	0.278563	2.146	0.0318732	0.362398	Gatsl3	chr11	+	4218225	4222409	1574	GATS_protein-like_3
ENSMUSG00000101867	43.3104	0.604508	0.267141	2.26288	0.023643	0.311004	RP23-269E5.14	chr9	-	96017934	96024740	600	expressed_sequence_C78334
ENSMUSG00000060591	126.528	0.606765	0.181646	3.34037	0.000836669	0.045774	Ifitm2	chr7	-	140954839	140955961	627	interferon_induced_transmembrane_protein_2
ENSMUSG00000090673	66.26	0.609215	0.266411	2.28675	0.0222104	0.302595	Gm340	chr19	+	41582370	41586536	3729	predicted_gene_340
ENSMUSG00000101856	48.6652	0.609772	0.266397	2.28896	0.0220818	0.302023	RP23-405O11.1	chr5	+	25530013	25531466	1454	RIKEN_cDNA_1700096K18_gene
ENSMUSG00000030604	49.8293	0.610985	0.250953	2.43466	0.0149057	0.245513	Zfp626	chr7	+	27810813	27818669	816	zinc_finger_protein_626
ENSMUSG00000028100	116.911	0.615621	0.193594	3.17997	0.00147292	0.0673727	Nudt17	chr3	-	96705892	96708560	1336	nudix_(nucleoside_diphosphate_linked_moiety_X)-type_motif_17
ENSMUSG00000038745	51.9491	0.618557	0.295434	2.09373	0.0362844	0.38089	Nlrp6	chr7	+	140920902	140929192	4436	NLR_family_pyrin_domain_containing_6
ENSMUSG00000043794	45.9457	0.620587	0.285783	2.17153	0.0298911	0.349255	D830025C05Rik	chr8	+	25597012	25597989	976	RIKEN_cDNA_D830025C05_gene
ENSMUSG00000022468	86.8049	0.624131	0.233508	2.67285	0.00752094	0.172767	Endou	chr15	-	97711019	97731405	2405	endonuclease_polyU-specific
ENSMUSG00000018819	71.5549	0.62518	0.281966	2.21722	0.0266084	0.327638	Lsp1	chr7	+	142460809	142494867	2665	lymphocyte_specific_1
ENSMUSG00000033685	398.537	0.626683	0.139253	4.50031	6.78557e-06	0.00200295	Ucp2	chr7	+	100493337	100502020	3988	uncoupling_protein_2_(mitochondrial_proton_carrier)
ENSMUSG00000020108	1309.14	0.627069	0.154425	4.06068	4.8931e-05	0.00703749	Ddit4	chr10	-	59949675	59951770	1685	DNA-damage-inducible_transcript_4
ENSMUSG00000045094	56.0886	0.630766	0.261614	2.41105	0.0159065	0.256842	Arhgef37	chr18	-	61493794	61536536	3234	Rho_guanine_nucleotide_exchange_factor_(GEF)_37
ENSMUSG00000022548	2963.69	0.63318	0.194587	3.25397	0.00113803	0.055513	Apod	chr16	-	31296192	31314808	2074	apolipoprotein_D
ENSMUSG00000086414	49.424	0.633252	0.251952	2.51339	0.0119578	0.219216	Gm15645	chr7	+	105762321	105863650	2208	predicted_gene_15645
ENSMUSG00000036553	32.7659	0.63355	0.287281	2.20533	0.0274312	NA	Sh3tc1	chr5	-	35697180	35729276	4991	SH3_domain_and_tetratricopeptide_repeats_1
ENSMUSG00000041957	173.156	0.63363	0.149271	4.24482	2.18768e-05	0.00436005	Pkp2	chr16	+	16213318	16272712	2931	plakophilin_2
ENSMUSG00000074170	115.354	0.636475	0.213917	2.97534	0.00292665	0.101832	Plekhf1	chr7	-	38220654	38227994	1559	pleckstrin_homology_domain_containing_family_F_(with_FYVE_domain)_member_1
ENSMUSG00000097960	103.181	0.636905	0.183982	3.46179	0.000536606	0.0339805	A330074K22Rik	chr8	-	120204434	120228230	2489	RIKEN_cDNA_A330074K22_gene
ENSMUSG00000094447	32.4304	0.642261	0.314121	2.04463	0.0408917	NA	9430069I07Rik	chr15	-	34349176	34356421	336	RIKEN_cDNA_9430069I07_gene
ENSMUSG00000044534	81.411	0.653109	0.265437	2.4605	0.0138743	0.236271	Ackr2	chr9	+	121898464	121911064	2784	atypical_chemokine_receptor_2
ENSMUSG00000035298	28.8791	0.661177	0.315267	2.09719	0.0359764	NA	Klhl35	chr7	+	99466004	99474022	1954	kelch-like_35
ENSMUSG00000078349	55.1969	0.663838	0.229063	2.89806	0.0037548	0.118708	AW011738	chr4	+	156203304	156205151	1848	expressed_sequence_AW011738
ENSMUSG00000016206	55.5512	0.667828	0.249328	2.67851	0.00739509	0.171662	H2-M3	chr17	+	37270220	37274484	1438	histocompatibility_2_M_region_locus_3
ENSMUSG00000037405	54.0885	0.674679	0.250928	2.68874	0.00717227	0.169887	Icam1	chr9	+	21015960	21028797	2540	intercellular_adhesion_molecule_1
ENSMUSG00000074252	35.0301	0.676158	0.333463	2.02769	0.0425924	NA	Gm10654	chr8	+	70931405	70933037	1633	predicted_gene_10654
ENSMUSG00000086368	29.0114	0.680022	0.301274	2.25715	0.0239987	NA	Gm13830	chr5	+	115301120	115319208	1851	predicted_gene_13830
ENSMUSG00000006522	495.66	0.682659	0.204669	3.33542	0.000851707	0.0461474	Itih3	chr14	-	30908573	30923760	3302	inter-alpha_trypsin_inhibitor_heavy_chain_3
ENSMUSG00000087036	30.014	0.683996	0.328867	2.07985	0.0375391	NA	Gm11748	chr11	-	118476470	118479458	1498	predicted_gene_11748
ENSMUSG00000032125	88.8402	0.688156	0.193713	3.55245	0.00038166	0.0281721	Robo4	chr9	+	37401897	37414023	3947	roundabout_homolog_4_(Drosophila)
ENSMUSG00000020182	165.78	0.689964	0.19676	3.50663	0.000453815	0.0316257	Ddc	chr11	-	11814101	11898144	2018	dopa_decarboxylase
ENSMUSG00000100891	35.7645	0.692035	0.315561	2.19303	0.0283053	NA	RP23-392G15.1	chr13	+	83891208	83928710	1102	RIKEN_cDNA_2810049E08_gene
ENSMUSG00000028655	475.018	0.694201	0.196428	3.53413	0.000409127	0.0292704	Mfsd2a	chr4	-	122946850	122961188	2151	major_facilitator_superfamily_domain_containing_2A
ENSMUSG00000040093	74.7405	0.69507	0.212034	3.27811	0.00104504	0.0521856	Bmf	chr2	-	118528757	118549687	4642	BCL2_modifying_factor
ENSMUSG00000025163	29.2076	0.703268	0.333136	2.11105	0.0347681	NA	Cd7	chr11	-	121036747	121039418	982	CD7_antigen
ENSMUSG00000020327	29.4408	0.704547	0.327501	2.15128	0.031454	NA	Fgf22	chr10	+	79755119	79756961	489	fibroblast_growth_factor_22
ENSMUSG00000024087	70.3566	0.709259	0.282121	2.51403	0.0119361	0.219216	Cyp1b1	chr17	-	79706953	79715041	5128	cytochrome_P450_family_1_subfamily_b_polypeptide_1
ENSMUSG00000010825	90.2168	0.720418	0.240967	2.98969	0.00279257	0.0988811	Grid2ip	chr5	+	143357338	143392152	3865	glutamate_receptor_ionotropic_delta_2_(Grid2)_interacting_protein_1
ENSMUSG00000039457	27.5863	0.720774	0.313825	2.29674	0.0216338	NA	Ppl	chr16	-	5086291	5132481	6277	periplakin
ENSMUSG00000026303	46.04	0.722548	0.277678	2.60211	0.00926517	0.192638	Mlph	chr1	+	90915085	90951142	4499	melanophilin
ENSMUSG00000027015	48.3292	0.722877	0.319296	2.26397	0.023576	0.311004	Cybrd1	chr2	+	71117923	71142926	5339	cytochrome_b_reductase_1
ENSMUSG00000074466	72.9562	0.737005	0.237529	3.1028	0.00191698	0.0784277	Gm15417	chr3	+	89391850	89398779	925	predicted_gene_15417
ENSMUSG00000045322	38.5856	0.737131	0.322107	2.28847	0.0221102	NA	Tlr9	chr9	+	106222598	106226883	3478	toll-like_receptor_9
ENSMUSG00000051224	43.0106	0.744015	0.319723	2.32706	0.0199623	0.288004	Tceanc	chrX	-	166499812	166518567	4050	transcription_elongation_factor_A_(SII)_N-terminal_and_central_domain_containing
ENSMUSG00000021903	118.336	0.755405	0.22598	3.3428	0.000829383	0.045554	Galnt15	chr14	+	32028989	32062197	6326	UDP-N-acetyl-alpha-D-galactosamine:polypeptide_N-acetylgalactosaminyltransferase_15
ENSMUSG00000004328	239.572	0.763081	0.19289	3.95604	7.62014e-05	0.00918806	Hif3a	chr7	-	17031507	17062427	6402	hypoxia_inducible_factor_3_alpha_subunit
ENSMUSG00000026072	99.6784	0.763714	0.181899	4.19855	2.68626e-05	0.00476702	Il1r1	chr1	+	40225080	40316198	4829	interleukin_1_receptor_type_I
ENSMUSG00000097309	23.5058	0.772644	0.33103	2.33406	0.0195927	NA	Gm17249	chr10	-	84619332	84622578	2509	predicted_gene_17249
ENSMUSG00000036907	103.593	0.776606	0.25468	3.04934	0.00229346	0.088221	C1ql2	chr1	+	120340582	120343174	2000	complement_component_1_q_subcomponent-like_2
ENSMUSG00000027654	69.0676	0.781329	0.252385	3.09578	0.00196293	0.0794366	Fam83d	chr2	+	158768093	158786637	3328	family_with_sequence_similarity_83_member_D
ENSMUSG00000032243	47.1525	0.781604	0.259972	3.00649	0.00264284	0.0965189	Itga11	chr9	+	62677826	62783982	4969	integrin_alpha_11
ENSMUSG00000032807	152.005	0.782304	0.201681	3.87892	0.00010492	0.0115255	Alox12b	chr11	+	69156989	69169792	2431	arachidonate_12-lipoxygenase_12R_type
ENSMUSG00000056972	39.8639	0.784122	0.294223	2.66506	0.00769735	NA	Magel2	chr7	+	62376979	62381640	4662	melanoma_antigen_family_L_2
ENSMUSG00000030413	82.9218	0.793384	0.240692	3.29626	0.000979816	0.0504435	Pglyrp1	chr7	+	18884690	18890438	681	peptidoglycan_recognition_protein_1
ENSMUSG00000085213	38.1188	0.799656	0.296352	2.69834	0.00696872	NA	Gm13091	chr4	-	150566869	150568544	469	predicted_gene_13091
ENSMUSG00000024222	1243.03	0.799661	0.154949	5.1608	2.45903e-07	0.000149156	Fkbp5	chr17	-	28399095	28517524	3858	FK506_binding_protein_5
ENSMUSG00000020732	94.2933	0.803105	0.286751	2.8007	0.00509914	0.140589	Rab37	chr11	+	115091431	115162236	2608	RAB37_member_RAS_oncogene_family
ENSMUSG00000028602	26.293	0.804334	0.348816	2.3059	0.0211163	NA	Tnfrsf8	chr4	-	145267137	145315164	3414	tumor_necrosis_factor_receptor_superfamily_member_8
ENSMUSG00000032548	36.3941	0.806146	0.352155	2.28918	0.0220688	NA	Slco2a1	chr9	+	102988712	103096002	7122	solute_carrier_organic_anion_transporter_family_member_2a1
ENSMUSG00000047654	33.1273	0.808338	0.313603	2.57758	0.00994945	NA	Tssk6	chr8	+	69902184	69903516	1333	testis-specific_serine_kinase_6
ENSMUSG00000002910	407.909	0.816448	0.296071	2.75761	0.00582255	0.150248	Arrdc2	chr8	-	70835155	70839720	2329	arrestin_domain_containing_2
ENSMUSG00000014158	53.3634	0.816676	0.383779	2.12798	0.0333386	0.370329	Trpv4	chr5	-	114622152	114658421	3228	transient_receptor_potential_cation_channel_subfamily_V_member_4
ENSMUSG00000025509	424.534	0.816832	0.116115	7.0347	1.99685e-12	1.3929e-08	Pnpla2	chr7	+	141455198	141460743	2625	patatin-like_phospholipase_domain_containing_2
ENSMUSG00000071637	111.752	0.828037	0.210907	3.92608	8.63399e-05	0.0100377	Cebpd	chr16	+	15887286	15888466	1180	CCAAT/enhancer_binding_protein_(C/EBP)_delta
ENSMUSG00000034579	91.1218	0.837261	0.288988	2.89721	0.00376495	0.118708	Pla2g3	chr11	+	3488284	3499350	2869	phospholipase_A2_group_III
ENSMUSG00000002289	57.1391	0.844814	0.295161	2.86221	0.00420692	0.126983	Angptl4	chr17	-	33773750	33781575	3053	angiopoietin-like_4
ENSMUSG00000030787	23.5624	0.844961	0.343949	2.45665	0.0140241	NA	Lyve1	chr7	-	110850607	110862953	2607	lymphatic_vessel_endothelial_hyaluronan_receptor_1
ENSMUSG00000027875	136.577	0.857892	0.179638	4.77567	1.79109e-06	0.000734925	Hmgcs2	chr3	+	98280435	98310738	3290	3-hydroxy-3-methylglutaryl-Coenzyme_A_synthase_2
ENSMUSG00000031980	323.938	0.873347	0.170003	5.13724	2.78805e-07	0.000162067	Agt	chr8	-	124556534	124569706	1891	angiotensinogen_(serpin_peptidase_inhibitor_clade_A_member_8)
ENSMUSG00000006344	29.321	0.882817	0.346398	2.54856	0.0108168	NA	Ggt5	chr10	+	75589340	75617200	4410	gamma-glutamyltransferase_5
ENSMUSG00000097574	40.3155	0.883315	0.309052	2.85815	0.00426122	0.127365	C920006O11Rik	chr9	+	78175914	78178879	1444	RIKEN_cDNA_C920006O11_gene
ENSMUSG00000046463	48.321	0.889128	0.269181	3.30309	0.000956258	0.0497789	5930403N24Rik	chr10	+	37139402	37151315	3965	RIKEN_cDNA_5930403N24_gene
ENSMUSG00000029797	39.5829	0.907971	0.412768	2.19971	0.0278271	NA	Sspo	chr6	+	48448229	48501250	15571	SCO-spondin
ENSMUSG00000037095	55.7965	0.934634	0.300109	3.11432	0.00184372	0.0765527	Lrg1	chr17	-	56119680	56121946	1351	leucine-rich_alpha-2-glycoprotein_1
ENSMUSG00000068335	28.761	0.959043	0.364875	2.62842	0.00857834	NA	Dok1	chr6	-	83030934	83033471	1966	docking_protein_1
ENSMUSG00000020782	35.6961	0.985829	0.335273	2.94038	0.00327815	NA	Llgl2	chr11	+	115824049	115855780	3612	lethal_giant_larvae_homolog_2_(Drosophila)
ENSMUSG00000079484	36.6863	1.02523	0.327129	3.13401	0.00172436	NA	Phyhd1	chr2	+	30266203	30282149	1678	phytanoyl-CoA_dioxygenase_domain_containing_1
ENSMUSG00000049892	157.961	1.03743	0.321781	3.22403	0.001264	0.0597764	Rasd1	chr11	-	59963181	59964944	1611	RAS_dexamethasone-induced_1
ENSMUSG00000054206	28.441	1.11131	0.334957	3.31777	0.000907393	NA	Gzmm	chr10	+	79689020	79695261	1287	granzyme_M_(lymphocyte_met-ase_1)
ENSMUSG00000000028	32.4389	1.21339	0.297793	4.0746	4.60935e-05	NA	Cdc45	chr16	-	18780447	18811987	2143	cell_division_cycle_45
ENSMUSG00000023067	520.041	1.29799	0.285054	4.55349	5.27623e-06	0.00173632	Cdkn1a	chr17	+	29090979	29100722	1910	cyclin-dependent_kinase_inhibitor_1A_(P21)
ENSMUSG00000019232	1030.21	1.38091	0.19004	7.26644	3.69076e-13	5.14898e-09	Etnppl	chr3	+	130617448	130635750	2697	ethanolamine_phosphate_phospholyase
ENSMUSG00000030711	231.771	1.42648	0.273817	5.20962	1.8923e-07	0.000123667	Sult1a1	chr7	-	126672865	126676432	1370	sulfotransferase_family_1A_phenol-preferring_member_1
ENSMUSG00000033383	60.799	1.70364	0.283249	6.01464	1.80292e-09	3.59323e-06	Rtp1	chr16	+	23429133	23433960	3120	receptor_transporter_protein_1
ENSMUSG00000002831	591.145	1.98596	0.441596	4.49723	6.88446e-06	0.00200295	Plin4	chr17	-	56100591	56109803	5756	perilipin_4

## Sheet: GO terms
Term	Overlap	P-value	Combined Score	Genes
regulation of response to oxidative stress (GO:1902882)	3/8	0.00387186	73.6868	GGT7;PINK1;MCTP1
positive regulation of endoplasmic reticulum unfolded protein response (GO:1900103)	4/12	0.00131855	73.3886	BCL2L11;PIK3R1;ATF6;BOK
regulation of endothelial cell differentiation (GO:0045601)	3/9	0.00562148	57.2803	NOTCH4;XDH;APOLD1
platelet-derived growth factor receptor signaling pathway (GO:0048008)	5/17	0.000608718	68.3504	PDGFRA;SRC;PLAT;PTPRJ;PIK3C2A
cytoplasmic sequestering of protein (GO:0051220)	4/15	0.00327659	46.0397	NFKBIA;SUFU;TONSL;GET4
ruffle organization (GO:0031529)	4/16	0.00422029	40.3338	PIP5K1A;INPP5K;ARFIP2;RAC1
microtubule polymerization (GO:0046785)	5/27	0.00554291	26.1458	GOLGA2;TPPP3;NDE1;TRPV4;RANBP9
regulation of secretion by cell (GO:1903530)	9/56	0.000633994	31.3275	RIMS2;MCTP1;RAB3A;RAB37;RAB15;CAMK2A;SCG5;VAMP2;LLGL2
hexose metabolic process (GO:0019318)	7/45	0.00303995	23.6772	FUCA1;GAA;DCXR;CHST1;APOD;ALDOC;PGM1
regulation of proteasomal protein catabolic process (GO:0061136)	6/39	0.00629306	20.4176	PINK1;DDRGK1;GLMN;PSME1;COMMD1;UCHL5
intrinsic apoptotic signaling pathway in response to DNA damage (GO:0008630)	7/48	0.00440896	20.5338	BCL2L11;DDIT4;EP300;SIRT1;TOPORS;BOK;BCL2L1
regulation of reactive oxygen species metabolic process (GO:2000377)	7/49	0.0049553	19.6121	CDKN1A;PINK1;EIF6;CYP1B1;RAC1;XDH;AGT
regulation of exocytosis (GO:0017157)	7/51	0.00619873	17.9291	RIMS2;RAB3A;RAB37;RAB15;RAB27A;VAMP2;LLGL2
glucose homeostasis (GO:0042593)	10/74	0.00130433	23.0643	CEBPA;WFS1;STAT3;PDK4;INPP5K;PIK3R1;SIRT1;ADIPOR2;PDK2;ADRA2A
ephrin receptor signaling pathway (GO:0048013)	11/82	0.000809575	24.5312	TIAM1;EPHA10;ARPC2;SRC;ARPC1A;NCK2;PTPN11;RAC1;ACTB;DNM1;VAV2
carbohydrate homeostasis (GO:0033500)	8/63	0.0057074	16.6684	CEBPA;WFS1;STAT3;PDK4;INPP5K;ADIPOR2;PDK2;ADRA2A
glucose metabolic process (GO:0006006)	8/64	0.0062809	16.0664	MDH2;GAA;DCXR;ALDOC;APOD;ENO3;GAPDH;PGM1
regulation of small GTPase mediated signal transduction (GO:0051056)	17/140	0.000122259	27.8143	STARD13;GDI1;SRC;PLEKHG5;RASGRF1;ARHGAP39;VAV2;RHOB;ARHGAP44;NET1;GNA13;TIAM1;ABR;ARHGAP21;RHOU;RAC1;SQSTM1
small GTPase mediated signal transduction (GO:0007264)	12/99	0.00119153	20.6608	BRAP;ABR;CDKN1A;ARHGEF37;KSR1;PLK2;TNK2;CNKSR3;ARFIP2;RAPGEF2;RIN2;ADRA2A
regulation of proteasomal ubiquitin-dependent protein catabolic process (GO:0032434)	10/88	0.00476491	15.222	CEBPA;DDRGK1;HFE;RNF19A;GLMN;ARIH2;LONRF3;COMMD1;RCHY1;KLHL40
phosphatidylinositol metabolic process (GO:0046488)	12/112	0.00341606	15.1525	SLC27A1;MTMR12;PLEKHA2;PITPNM3;PITPNM2;TTC7B;PIP5K1A;INPP5K;PIP5K1B;PIK3R1;IP6K1;PIK3C2A
cellular response to oxidative stress (GO:0034599)	12/115	0.00424043	14.149	SETX;PDGFRA;PINK1;CCS;SRXN1;DAPK1;GPX3;GSR;CPEB2;PDK2;MAPK3;SLC25A24
negative regulation of response to stimulus (GO:0048585)	13/127	0.00352341	14.3271	BRAP;PDGFRA;NTRK2;GGT7;MCTP1;EPHA10;SIRT1;ADRA2A;AES;NCOR2;NLRP6;ERBB4;FGFR3
regulation of membrane protein ectodomain proteolysis (GO:0051043)	5/22	0.00216305	39.9748	ADAM9;FURIN;ADRA2A;TIMP4;PTPN3
regulation of primary metabolic process (GO:0080090)	14/139	0.00291752	14.5501	NCOA1;NQO1;SLC27A1;NPAS2;AGT;NCOR2;RXRA;CPT2;PSMC4;PSMD3;PSAP;PSME1;HMGCS2;ANGPTL4
protein localization to plasma membrane (GO:0072659)	13/130	0.00430588	13.4619	RAMP2;PLEKHF1;TTC7B;EHD3;RAB37;RILPL1;RAB15;PKP2;PIP5K1A;INPP5K;RAPGEF2;EZR;VAMP2
glycerophospholipid biosynthetic process (GO:0046474)	15/164	0.00526208	11.7558	SLC27A1;MTMR12;PLEKHA2;CPNE7;PIK3R1;PIK3C2A;AGPAT3;ETNPPL;PITPNM3;GPD1;PITPNM2;PIP5K1A;INPP5K;PIP5K1B;MFSD2A
Ras protein signal transduction (GO:0007265)	20/223	0.00177374	13.9312	BRAP;CDKN1A;RAB3A;GDI1;KSR1;PLK2;RAB27A;ADRA2A;RAB33B;RHOB;GNA13;TIAM1;RAB37;RAB15;CNKSR3;RAPGEF1;RAPGEF2;IFT27;RHOU;RAC1
transmembrane receptor protein tyrosine kinase signaling pathway (GO:0007169)	34/396	0.000128297	18.9423	EPHA10;SRC;ARPC1A;PTPRJ;PLAT;PIK3R1;PIK3C2A;ACTB;POLR2A;FLRT3;ERBB4;NCK2;PDK4;PTK2B;RAC1;ATP6V1E1;PDK2;FGF22;MAPK3;NTRK2;PDGFRA;TNK2;STAT3;PTPN11;DNM1;VAV2;SETX;TIAM1;ARPC2;DDIT4;CD7;RAPGEF1;RAPGEF2;FGFR3
