# Supplementary material for: Targeting the A3 adenosine receptor to prevent and reverse chemotherapy-induced neurotoxicities in mice
Source: Acta Neuropathol Commun. 2022 Jan 29;10:11. doi: 10.1186/s40478-022-01315-w (PMC8800287; doi:10.1186/s40478-022-01315-w)
Supplement: Supplementary file 2 — Additional file 2: Table S2. Differentially expressed genes (Cisplatin vs Cisplatin + MRS5980). [file 40478_2022_1315_MOESM2_ESM.xlsx]

## Sheet: CIS vs CIS+MRS
Ensembl ID	baseMean	log2FoldChange	lfcSE	stat	pvalue	padj	Gene_name	Chrom	Strand	Start	End	GeneLength	Description
ENSMUSG00000052305	127.228	1.44123	0.392639	3.67061	0.000241969	0.716858	Hbb-bs	chr7	-	103826534	103828096	778	hemoglobin_beta_adult_s_chain
ENSMUSG00000024793	42.6965	1.13388	0.392478	2.88904	0.00386423	0.999797	Tnfrsf25	chr4	+	152115934	152120119	1661	tumor_necrosis_factor_receptor_superfamily_member_25
ENSMUSG00000060284	28.0774	0.950336	0.39864	2.38394	0.0171282	0.999797	Sp7	chr15	-	102356609	102366325	2906	Sp7_transcription_factor_7
ENSMUSG00000075707	52.8629	0.933728	0.342161	2.72892	0.0063543	0.999797	Dio3	chr12	+	110279068	110281097	2030	deiodinase_iodothyronine_type_III
ENSMUSG00000026043	26.0032	0.858222	0.380678	2.25445	0.0241676	0.999797	Col3a1	chr1	+	45311538	45349706	5564	collagen_type_III_alpha_1
ENSMUSG00000046219	29.1472	0.825378	0.371612	2.22108	0.0263458	0.999797	C230012O17Rik	chr4	-	24960790	24967449	2999	RIKEN_cDNA_C230012O17_gene
ENSMUSG00000048647	27.657	0.822779	0.340629	2.41547	0.015715	0.999797	Exd1	chr2	-	119516505	119547627	6042	exonuclease_3'-5'_domain_containing_1
ENSMUSG00000028294	31.5218	0.792632	0.354223	2.23766	0.025243	0.999797	1700003M02Rik	chr4	-	34688559	34730206	2246	RIKEN_cDNA_1700003M02_gene
ENSMUSG00000091183	37.5014	0.775409	0.34004	2.28035	0.022587	0.999797	Gm5141	chr13	-	62773608	62777089	1743	predicted_gene_5141
ENSMUSG00000027230	48.3483	0.76662	0.318342	2.40817	0.0160329	0.999797	Creb3l1	chr2	-	91982328	92024502	2603	cAMP_responsive_element_binding_protein_3-like_1
ENSMUSG00000097835	28.8066	0.708858	0.329534	2.15109	0.031469	0.999797	Gm26910	chr18	-	67773712	67774857	698	predicted_gene_26910
ENSMUSG00000081137	46.2221	0.705243	0.333235	2.11635	0.0343148	0.999797	BC022960	chrX	+	169368189	169370003	1815	cDNA_sequence_BC022960
ENSMUSG00000082536	53.2329	0.699996	0.31393	2.22979	0.0257617	0.999797	Gm13456	chr2	+	40555752	40557116	1365	predicted_gene_13456
ENSMUSG00000035305	27.7158	0.688042	0.35036	1.96381	0.0495517	0.999797	Ror1	chr4	+	100095791	100444765	5762	receptor_tyrosine_kinase-like_orphan_receptor_1
ENSMUSG00000032179	35.7455	0.687081	0.349665	1.96497	0.0494176	0.999797	Bmp5	chr9	+	75775364	75900310	3822	bone_morphogenetic_protein_5
ENSMUSG00000044393	57.4363	0.683654	0.254664	2.68453	0.00726312	0.999797	Dsg2	chr18	+	20558074	20604521	5766	desmoglein_2
ENSMUSG00000092190	29.9897	0.671392	0.339381	1.97828	0.0478967	0.999797	Gm20470	chr10	-	7743520	7761099	331	predicted_gene_20470
ENSMUSG00000026322	53.3156	0.666636	0.270513	2.46434	0.0137264	0.999797	Htr4	chr18	+	62324204	62467802	4657	5_hydroxytryptamine_(serotonin)_receptor_4
ENSMUSG00000067860	50.6749	0.651094	0.308366	2.11143	0.0347354	0.999797	Zic3	chrX	+	58022700	58041736	3949	zinc_finger_protein_of_the_cerebellum_3
ENSMUSG00000054702	66.9602	0.649618	0.231139	2.81051	0.00494635	0.999797	Ap1s3	chr1	-	79606876	79671972	2876	adaptor-related_protein_complex_AP-1_sigma_3
ENSMUSG00000026418	62.91	0.646024	0.222156	2.90798	0.00363777	0.999797	Tnni1	chr1	+	135779434	135810989	2153	troponin_I_skeletal_slow_1
ENSMUSG00000042540	49.7415	0.640151	0.28114	2.27699	0.0227871	0.999797	Acot5	chr12	+	84069325	84076020	1518	acyl-CoA_thioesterase_5
ENSMUSG00000040061	72.3842	0.616754	0.201226	3.06498	0.00217684	0.999797	Plcb2	chr2	-	118707517	118728438	5145	phospholipase_C_beta_2
ENSMUSG00000079429	54.2367	0.614565	0.252373	2.43515	0.0148858	0.999797	Mroh2a	chr1	+	88226986	88262289	7526	maestro_heat-like_repeat_family_member_2A
ENSMUSG00000031669	45.8628	0.609379	0.286463	2.12726	0.0333988	0.999797	Gins3	chr8	+	95633559	95645059	2412	GINS_complex_subunit_3_(Psf3_homolog)
ENSMUSG00000093553	44.9458	0.601956	0.268842	2.23907	0.0251515	0.999797	Gm20633	chr3	-	96243550	96246380	2831	predicted_gene_20633
ENSMUSG00000050944	65.3537	0.575754	0.224672	2.56264	0.010388	0.999797	Efcab5	chr11	-	77089915	77188968	4654	EF-hand_calcium_binding_domain_5
ENSMUSG00000045672	85.3147	0.575101	0.236578	2.43092	0.0150607	0.999797	Col27a1	chr4	+	63214004	63334991	7612	collagen_type_XXVII_alpha_1
ENSMUSG00000022833	47.8945	0.572596	0.282503	2.02687	0.0426759	0.999797	Ccdc14	chr16	+	34690616	34725194	4107	coiled-coil_domain_containing_14
ENSMUSG00000097350	72.5052	0.569279	0.191525	2.97235	0.00295527	0.999797	4732491K20Rik	chr17	+	12318885	12327250	3142	RIKEN_cDNA_4732491K20_gene
ENSMUSG00000056718	50.9859	0.562393	0.265214	2.12052	0.0339619	0.999797	Gm13199	chr2	-	5862080	5862934	747	predicted_gene_13199
ENSMUSG00000026828	99.1734	0.55657	0.187723	2.96485	0.00302831	0.999797	Galnt5	chr2	+	57997884	58045860	4225	UDP-N-acetyl-alpha-D-galactosamine:polypeptide_N-acetylgalactosaminyltransferase_5
ENSMUSG00000097089	63.1693	0.536724	0.23575	2.27667	0.0228059	0.999797	Gm26879	chr1	+	192092372	192099630	1163	predicted_gene_26879
ENSMUSG00000049625	55.1286	0.526918	0.251302	2.09675	0.0360155	0.999797	Tifab	chr13	-	56173703	56178885	3498	TRAF-interacting_protein_with_forkhead-associated_domain_family_member_B
ENSMUSG00000025504	107.21	0.517756	0.190431	2.71887	0.00655061	0.999797	Eps8l2	chr7	+	141338880	141363020	3341	EPS8-like_2
ENSMUSG00000029790	117.114	0.504696	0.179649	2.80934	0.00496431	0.999797	Cep41	chr6	-	30653457	30693749	3522	centrosomal_protein_41
ENSMUSG00000032235	157.581	0.50215	0.161911	3.10139	0.00192613	0.999797	Narg2	chr9	+	69397906	69433122	5475	interactor_of_little_elongation_complex_ELL_subunit_2
ENSMUSG00000066113	130.164	0.491679	0.191683	2.56507	0.0103156	0.999797	Adamtsl1	chr4	+	86053915	86428385	7839	ADAMTS-like_1
ENSMUSG00000024517	139.496	0.484022	0.233874	2.06959	0.0384909	0.999797	Grp	chr18	+	65872820	65886579	952	gastrin_releasing_peptide
ENSMUSG00000040605	63.6777	0.483145	0.238014	2.0299	0.0423662	0.999797	Bace2	chr16	+	97356728	97439012	3736	beta-site_APP-cleaving_enzyme_2
ENSMUSG00000097864	88.8427	0.474399	0.195655	2.42467	0.0153224	0.999797	Gm26856	chr7	-	49856162	49857600	1349	predicted_gene_26856
ENSMUSG00000079110	92.6376	0.459916	0.221154	2.07961	0.0375609	0.999797	Capn3	chr2	+	120456019	120504913	3174	calpain_3
ENSMUSG00000026806	120.483	0.459638	0.174646	2.63182	0.00849292	0.999797	Ddx31	chr2	+	28840406	28905571	3271	DEAD/H_(Asp-Glu-Ala-Asp/His)_box_polypeptide_31
ENSMUSG00000022500	314.457	0.45386	0.118472	3.83096	0.000127645	0.590848	Litaf	chr16	-	10959275	11066157	2235	LPS-induced_TN_factor
ENSMUSG00000087109	74.4096	0.453486	0.204713	2.21522	0.0267447	0.999797	4930474H06Rik	chr12	-	71317621	71321660	1590	RIKEN_cDNA_4930474H06_gene
ENSMUSG00000006369	138.629	0.453016	0.184817	2.45117	0.0142394	0.999797	Fbln1	chr15	+	85205949	85286535	3659	fibulin_1
ENSMUSG00000037847	68.884	0.442749	0.221008	2.00331	0.0451436	0.999797	Nmrk1	chr19	+	18631950	18652194	1706	nicotinamide_riboside_kinase_1
ENSMUSG00000086502	124.831	0.439117	0.190421	2.30604	0.0211086	0.999797	B130055M24Rik	chr7	+	127448636	127460360	1778	RIKEN_cDNA_B130055M24_gene
ENSMUSG00000039481	90.9798	0.43779	0.212945	2.05588	0.0397938	0.999797	Nrtn	chr17	-	56751325	56757530	1023	neurturin
ENSMUSG00000086844	95.6753	0.424926	0.213622	1.98915	0.0466851	0.999797	B230206H07Rik	chr7	-	141359141	141365110	3269	RIKEN_cDNA_B230206H07_gene
ENSMUSG00000045532	171.021	0.423404	0.200091	2.11606	0.0343398	0.999797	C1ql1	chr11	-	102939264	102946688	1473	complement_component_1_q_subcomponent-like_1
ENSMUSG00000039824	334.534	0.420382	0.146182	2.87573	0.00403091	0.999797	Myl6b	chr10	-	128494157	128498685	1026	myosin_light_polypeptide_6B
ENSMUSG00000020692	165.736	0.418646	0.143438	2.91865	0.00351552	0.999797	Nle1	chr11	-	82900768	82908411	1783	notchless_homolog_1_(Drosophila)
ENSMUSG00000047635	210.109	0.416708	0.164674	2.53049	0.0113902	0.999797	2810006K23Rik	chr5	+	124328089	124341844	1677	RIKEN_cDNA_2810006K23_gene
ENSMUSG00000068270	111.782	0.41612	0.183058	2.27316	0.0230163	0.999797	Shroom4	chrX	+	6399854	6637448	8201	shroom_family_member_4
ENSMUSG00000042473	167.91	0.396869	0.158751	2.49995	0.0124209	0.999797	Tbc1d8b	chrX	+	139684996	139753405	5094	TBC1_domain_family_member_8B
ENSMUSG00000032051	169.859	0.395308	0.146708	2.69451	0.00704919	0.999797	Fdx1	chr9	-	51943307	51963533	861	ferredoxin_1
ENSMUSG00000064246	135.289	0.391586	0.181063	2.1627	0.0305642	0.999797	Chil1	chr1	+	134182176	134190181	1839	chitinase-like_1
ENSMUSG00000031445	173.377	0.390491	0.161389	2.41957	0.015539	0.999797	Proz	chr8	+	13060908	13075006	2398	protein_Z_vitamin_K-dependent_plasma_glycoprotein
ENSMUSG00000037938	120.541	0.388563	0.175999	2.20776	0.0272611	0.999797	Chchd5	chr2	+	129129700	129134134	1325	coiled-coil-helix-coiled-coil-helix_domain_containing_5
ENSMUSG00000070583	117.142	0.385817	0.183956	2.09733	0.0359641	0.999797	Fv1	chr4	+	147868979	147870358	1380	Friend_virus_susceptibility_1
ENSMUSG00000050592	225.176	0.384632	0.188107	2.04474	0.0408802	0.999797	Fam78a	chr2	-	32050055	32084857	4107	family_with_sequence_similarity_78_member_A
ENSMUSG00000036181	338.067	0.384351	0.151566	2.53586	0.0112171	0.999797	Hist1h1c	chr13	+	23738808	23740367	1560	histone_cluster_1_H1c
ENSMUSG00000074398	150.699	0.380675	0.16889	2.25398	0.0241975	0.999797	Gm15441	chr3	-	96555765	96566801	1653	predicted_gene_15441
ENSMUSG00000024135	187.387	0.376379	0.171771	2.19117	0.0284397	0.999797	Srbd1	chr17	-	85984665	86145175	3530	S1_RNA_binding_domain_1
ENSMUSG00000043448	316.866	0.376201	0.151433	2.48427	0.0129817	0.999797	Gjc2	chr11	-	59175568	59183213	2187	gap_junction_protein_gamma_2
ENSMUSG00000005447	163.531	0.374055	0.178036	2.10101	0.0356398	0.999797	Pafah1b3	chr7	-	25295049	25297986	1106	platelet-activating_factor_acetylhydrolase_isoform_1b_subunit_3
ENSMUSG00000061119	206.44	0.36755	0.178111	2.0636	0.0390556	0.999797	Prcp	chr7	+	92875253	92934573	2956	prolylcarboxypeptidase_(angiotensinase_C)
ENSMUSG00000046380	197.683	0.365163	0.13584	2.6882	0.00718394	0.999797	Jrk	chr15	-	74702301	74709535	5853	jerky
ENSMUSG00000090828	492.257	0.36502	0.117263	3.11284	0.00185294	0.999797	Sox2ot	chr3	+	34104438	34682619	3486	-
ENSMUSG00000085457	124.424	0.362253	0.170899	2.11969	0.034032	0.999797	1110046J04Rik	chr13	+	33935567	33960181	2776	RIKEN_cDNA_1110046J04_gene
ENSMUSG00000086496	143.592	0.362178	0.161224	2.24643	0.0246767	0.999797	Gm14204	chr2	-	158595472	158610723	5380	predicted_gene_14204
ENSMUSG00000070532	209.95	0.361656	0.146574	2.46739	0.0136102	0.999797	1700084C01Rik	chr1	+	169928648	169934653	1731	RIKEN_cDNA_1700084C01_gene
ENSMUSG00000035504	185.454	0.360424	0.180519	1.9966	0.0458687	0.999797	Reep6	chr10	+	80329953	80336441	2208	receptor_accessory_protein_6
ENSMUSG00000039187	189.658	0.358438	0.126358	2.83669	0.00455843	0.999797	Fanci	chr7	+	79391929	79450265	4619	Fanconi_anemia_complementation_group_I
ENSMUSG00000031385	344.405	0.357837	0.156819	2.28185	0.0224981	0.999797	Plxnb3	chrX	+	73757090	73772514	6217	plexin_B3
ENSMUSG00000001864	128.65	0.356112	0.177837	2.00247	0.0452346	0.999797	Aif1l	chr2	+	31950260	31973442	2996	allograft_inflammatory_factor_1-like
ENSMUSG00000026107	213.707	0.354853	0.167831	2.11435	0.0344852	0.999797	Nabp1	chr1	-	51465862	51478425	4790	nucleic_acid_binding_protein_1
ENSMUSG00000024816	436.614	0.352931	0.101013	3.49391	0.000475998	0.872417	Frmd8	chr19	-	5849702	5875274	4504	FERM_domain_containing_8
ENSMUSG00000028840	235.587	0.350476	0.131254	2.67021	0.00758044	0.999797	Zfp593	chr4	-	134243289	134245592	2020	zinc_finger_protein_593
ENSMUSG00000097789	138.852	0.348165	0.172503	2.01831	0.043559	0.999797	Gm2115	chr7	+	84528975	84578337	1840	predicted_gene_2115
ENSMUSG00000033579	662.807	0.346916	0.120381	2.88182	0.00395389	0.999797	Fa2h	chr8	-	111345135	111393824	2492	fatty_acid_2-hydroxylase
ENSMUSG00000031224	118.524	0.344452	0.172751	1.99392	0.0461609	0.999797	Magee2	chrX	-	104854952	104857267	2316	melanoma_antigen_family_E_2
ENSMUSG00000050103	121.979	0.343923	0.173406	1.98334	0.0473297	0.999797	Agmo	chr12	+	37241641	37582202	3155	alkylglycerol_monooxygenase
ENSMUSG00000030871	142.948	0.343897	0.169849	2.02472	0.0428959	0.999797	Ears2	chr7	-	122037213	122067263	4900	glutamyl-tRNA_synthetase_2_(mitochondrial)(putative)
ENSMUSG00000030781	133.587	0.34386	0.165556	2.077	0.0378018	0.999797	Slc5a2	chr7	+	128265657	128272430	2277	solute_carrier_family_5_(sodium/glucose_cotransporter)_member_2
ENSMUSG00000021483	192.88	0.343661	0.144564	2.37723	0.0174433	0.999797	Cdk20	chr13	+	64432553	64439720	1826	cyclin-dependent_kinase_20
ENSMUSG00000038260	239.23	0.342471	0.153105	2.23683	0.0252973	0.999797	Trpm4	chr7	-	45303155	45333780	4245	transient_receptor_potential_cation_channel_subfamily_M_member_4
ENSMUSG00000014856	313.045	0.337803	0.120286	2.80832	0.00498004	0.999797	Tmem208	chr8	+	105326354	105335219	950	transmembrane_protein_208
ENSMUSG00000031521	106.496	0.337536	0.170953	1.97443	0.0483325	0.999797	Aga	chr8	+	53511702	53523421	1289	aspartylglucosaminidase
ENSMUSG00000036111	132.604	0.337509	0.170162	1.98346	0.0473163	0.999797	Lmo1	chr7	-	109138572	109170308	1071	LIM_domain_only_1
ENSMUSG00000050912	274.29	0.335232	0.128436	2.6101	0.00905148	0.999797	Tmem123	chr9	+	7764041	7794333	2907	transmembrane_protein_123
ENSMUSG00000018102	465.453	0.333936	0.161222	2.07128	0.0383329	0.999797	Hist1h2bc	chr13	+	23684199	23692488	736	histone_cluster_1_H2bc
ENSMUSG00000028360	218.493	0.332834	0.151838	2.19203	0.0283775	0.999797	Slc44a5	chr3	+	153973436	154271722	5189	solute_carrier_family_44_member_5
ENSMUSG00000041079	186.528	0.328423	0.148026	2.21868	0.0265085	0.999797	Rwdd2b	chr16	-	87433407	87440573	2009	RWD_domain_containing_2B
ENSMUSG00000034796	838.926	0.32661	0.130225	2.50804	0.0121404	0.999797	Cpne7	chr8	+	123117374	123135182	3542	copine_VII
ENSMUSG00000027848	296.024	0.31925	0.126768	2.51838	0.0117897	0.999797	Olfml3	chr3	-	103733700	103738001	3981	olfactomedin-like_3
ENSMUSG00000024990	247.939	0.318909	0.136214	2.34123	0.0192201	0.999797	Rbp4	chr19	-	38116620	38125321	1243	retinol_binding_protein_4_plasma
ENSMUSG00000026958	289.41	0.31727	0.137681	2.30439	0.021201	0.999797	Dpp7	chr2	-	25352276	25356359	3017	dipeptidylpeptidase_7
ENSMUSG00000050721	310.22	0.316203	0.134277	2.35486	0.0185295	0.999797	Plekho2	chr9	-	65554386	65580040	3271	pleckstrin_homology_domain_containing_family_O_member_2
ENSMUSG00000091002	180.013	0.315014	0.152835	2.06114	0.0392893	0.999797	Tcerg1l	chr7	-	138208974	138397730	2565	transcription_elongation_regulator_1-like
ENSMUSG00000038080	197.219	0.305952	0.141107	2.16822	0.0301419	0.999797	Kdm1b	chr13	+	47043499	47084613	4308	lysine_(K)-specific_demethylase_1B
ENSMUSG00000022556	545.186	0.305833	0.118509	2.58068	0.00986055	0.999797	Hsf1	chr15	+	76477445	76500972	2018	heat_shock_factor_1
ENSMUSG00000010406	357.481	0.303646	0.127723	2.37737	0.0174365	0.999797	Mrpl52	chr14	+	54426909	54429750	412	mitochondrial_ribosomal_protein_L52
ENSMUSG00000022528	181.427	0.302601	0.149196	2.02822	0.0425381	0.999797	Hes1	chr16	+	30064384	30067796	1468	hairy_and_enhancer_of_split_1_(Drosophila)
ENSMUSG00000022724	203.694	0.30052	0.151396	1.985	0.0471448	0.999797	Mina	chr16	+	59471775	59492461	2244	myc_induced_nuclear_antigen
ENSMUSG00000025732	167.399	0.300118	0.151436	1.98182	0.0474998	0.999797	Fam195a	chr17	-	25863698	25868738	816	family_with_sequence_similarity_195_member_A
ENSMUSG00000067567	219.787	0.299482	0.130575	2.29357	0.0218151	0.999797	Hdac8	chrX	-	102284639	102505359	2267	histone_deacetylase_8
ENSMUSG00000020396	1906.78	0.298389	0.0967676	3.08356	0.00204537	0.999797	Nefh	chr11	-	4938754	4948064	3994	neurofilament_heavy_polypeptide
ENSMUSG00000079083	199.545	0.297142	0.146835	2.02365	0.0430065	0.999797	Jrkl	chr9	-	13242790	13245741	2952	Jrk-like
ENSMUSG00000091475	409.093	0.295398	0.126829	2.32911	0.0198533	0.999797	2810468N07Rik	chr17	+	25570811	25575043	1349	RIKEN_cDNA_2810468N07_gene
ENSMUSG00000040774	730.888	0.294984	0.122474	2.40853	0.0160167	0.999797	Cept1	chr3	-	106502260	106547802	2814	choline/ethanolaminephosphotransferase_1
ENSMUSG00000021009	181.159	0.293896	0.149377	1.96748	0.049128	0.999797	Ptpn21	chr12	-	98676741	98737405	5697	protein_tyrosine_phosphatase_non-receptor_type_21
ENSMUSG00000003444	237.515	0.292224	0.127679	2.28874	0.0220946	0.999797	Med29	chr7	-	28386146	28392708	1281	mediator_complex_subunit_29
ENSMUSG00000022359	286.586	0.292028	0.116888	2.49836	0.012477	0.999797	Wdyhv1	chr15	+	58141436	58158652	1322	WDYHV_motif_containing_1
ENSMUSG00000053137	760.119	0.290215	0.085429	3.39715	0.000680912	0.999797	Mapk11	chr15	-	89142486	89149606	2440	mitogen-activated_protein_kinase_11
ENSMUSG00000003604	243.99	0.289026	0.141687	2.03989	0.0413612	0.999797	Aven	chr2	+	112492964	112634573	4735	apoptosis_caspase_activation_inhibitor
ENSMUSG00000033554	234.896	0.286643	0.140032	2.04698	0.0406599	0.999797	Dph5	chr3	+	115887837	115934361	1896	DPH5_homolog_(S._cerevisiae)
ENSMUSG00000038302	314.173	0.28468	0.139949	2.03418	0.0419335	0.999797	Lace1	chr10	-	42312585	42478565	2552	lactation_elevated_1
ENSMUSG00000020752	343.352	0.282072	0.127094	2.21939	0.0264599	0.999797	Recql5	chr11	-	115892595	115933477	4410	RecQ_protein-like_5
ENSMUSG00000054723	182.013	0.280837	0.136412	2.05874	0.0395193	0.999797	Vmac	chr17	-	56713932	56717699	2174	vimentin-type_intermediate_filament_associated_coiled-coil_protein
ENSMUSG00000037984	1266.26	0.27853	0.0939377	2.96505	0.00302629	0.999797	Neurod6	chr6	-	55677818	55681263	2154	neurogenic_differentiation_6
ENSMUSG00000020099	567.822	0.278472	0.109124	2.55189	0.0107139	0.999797	Unc5b	chr10	-	60762610	60831581	5852	unc-5_homolog_B_(C._elegans)
ENSMUSG00000037060	312.13	0.278341	0.121293	2.29478	0.0217455	0.999797	Prkcdbp	chr7	-	105480607	105482197	1035	protein_kinase_C_delta_binding_protein
ENSMUSG00000031969	471.416	0.277501	0.107638	2.5781	0.00993462	0.999797	Acad8	chr9	-	26974135	26999566	3188	acyl-Coenzyme_A_dehydrogenase_family_member_8
ENSMUSG00000036023	259.707	0.277156	0.123022	2.2529	0.0242654	0.999797	Parp2	chr14	+	50807946	50821300	1788	poly_(ADP-ribose)_polymerase_family_member_2
ENSMUSG00000021680	429.878	0.276984	0.135	2.05173	0.0401959	0.999797	Crhbp	chr13	-	95431371	95444831	1686	corticotropin_releasing_hormone_binding_protein
ENSMUSG00000024960	334.991	0.274859	0.123994	2.21671	0.0266431	0.999797	Plcb3	chr19	-	6953714	6969759	4201	phospholipase_C_beta_3
ENSMUSG00000042472	339.969	0.273792	0.113772	2.4065	0.0161063	0.999797	Zfp410	chr12	+	84316859	84343830	2697	zinc_finger_protein_410
ENSMUSG00000012296	267.983	0.270162	0.136806	1.97478	0.048293	0.999797	Tjap1	chr17	-	46257851	46283026	2595	tight_junction_associated_protein_1
ENSMUSG00000040883	287.11	0.265128	0.122196	2.16969	0.0300302	0.999797	Tmem205	chr9	-	21921010	21927535	862	transmembrane_protein_205
ENSMUSG00000027849	498.966	0.264133	0.131215	2.01298	0.0441172	0.999797	Syt6	chr3	+	103575231	103645569	4416	synaptotagmin_VI
ENSMUSG00000009075	750.256	0.261439	0.121314	2.15506	0.0311571	0.999797	Cabp7	chr11	-	4736892	4746778	2628	calcium_binding_protein_7
ENSMUSG00000029916	609.229	0.25804	0.0911959	2.82951	0.00466189	0.999797	Agk	chr6	+	40325478	40396762	2225	acylglycerol_kinase
ENSMUSG00000037784	452.038	0.257576	0.127415	2.02155	0.0432231	0.999797	Dzip1l	chr9	+	99629496	99669256	4350	DAZ_interacting_protein_1-like
ENSMUSG00000026456	330.591	0.254861	0.10605	2.40322	0.0162516	0.999797	Cyb5r1	chr1	+	134405559	134411740	2420	cytochrome_b5_reductase_1
ENSMUSG00000028617	302.1	0.252856	0.106917	2.36497	0.0180316	0.999797	Lrrc42	chr4	-	107233514	107253532	1755	leucine_rich_repeat_containing_42
ENSMUSG00000026816	358.11	0.251817	0.105217	2.3933	0.0166974	0.999797	Gtf3c5	chr2	-	28566311	28583751	2739	general_transcription_factor_IIIC_polypeptide_5
ENSMUSG00000053930	406.985	0.251392	0.102586	2.45055	0.0142639	0.999797	Shisa6	chr11	-	66211725	66525964	7252	shisa_family_member_6
ENSMUSG00000019863	249.329	0.250296	0.122648	2.04077	0.0412734	0.999797	Qrsl1	chr10	-	43874188	43901745	2290	glutaminyl-tRNA_synthase_(glutamine-hydrolyzing)-like_1
ENSMUSG00000096944	384.658	0.250253	0.119557	2.09317	0.0363339	0.999797	Gm26722	chr4	+	129309081	129318443	1048	predicted_gene_26722
ENSMUSG00000059325	611.639	0.248497	0.112726	2.20443	0.0274943	0.999797	Hopx	chr5	-	77086988	77115121	1261	HOP_homeobox
ENSMUSG00000101014	357.148	0.245011	0.115282	2.12532	0.0335595	0.999797	RP23-202B12.1	chr10	-	14149084	14154446	315	predicted_gene_28289
ENSMUSG00000020167	426.994	0.244233	0.111765	2.18525	0.0288709	0.999797	Tcf3	chr10	-	80409514	80433647	2950	transcription_factor_3
ENSMUSG00000025413	669.339	0.243421	0.0948725	2.56577	0.0102946	0.999797	Ttc4	chr4	-	106662256	106678944	2121	tetratricopeptide_repeat_domain_4
ENSMUSG00000029536	633.2	0.241807	0.0856906	2.82186	0.0047746	0.999797	Gatc	chr5	-	115333242	115341178	1794	glutamyl-tRNA(Gln)_amidotransferase_subunit_C
ENSMUSG00000052962	549.869	0.241524	0.089651	2.69404	0.00705909	0.999797	Mrpl35	chr6	-	71813003	71823810	3715	mitochondrial_ribosomal_protein_L35
ENSMUSG00000030979	395.129	0.239969	0.100053	2.39842	0.0164658	0.999797	Uros	chr7	-	133686243	133710072	2189	uroporphyrinogen_III_synthase
ENSMUSG00000027384	513.693	0.239252	0.109575	2.18345	0.0290025	0.999797	Ndufaf5	chr2	+	140170649	140203689	1200	NADH_dehydrogenase_(ubiquinone)_complex_I_assembly_factor_5
ENSMUSG00000046753	279.202	0.238894	0.115997	2.05948	0.0394485	0.999797	Ccdc66	chr14	-	27482412	27508460	2940	coiled-coil_domain_containing_66
ENSMUSG00000026830	1391.87	0.234679	0.0990941	2.36825	0.0178726	0.999797	Ermn	chr2	-	58045113	58052864	3635	ermin_ERM-like_protein
ENSMUSG00000038079	490.457	0.234657	0.10522	2.23016	0.0257371	0.999797	Tmem237	chr1	-	59100590	59120408	1869	transmembrane_protein_237
ENSMUSG00000002846	395.442	0.228156	0.0984779	2.31683	0.0205131	0.999797	Timmdc1	chr16	-	38498347	38522663	1573	translocase_of_inner_mitochondrial_membrane_domain_containing_1
ENSMUSG00000047786	840.121	0.227019	0.0849935	2.67101	0.00756233	0.999797	Lix1	chr17	+	17402672	17459387	3116	limb_expression_1_homolog_(chicken)
ENSMUSG00000022332	3039.89	0.226544	0.0732877	3.09115	0.00199381	0.999797	Khdrbs3	chr15	+	68928420	69093512	1887	KH_domain_containing_RNA_binding_signal_transduction_associated_3
ENSMUSG00000013846	501.387	0.223312	0.0962852	2.31928	0.0203797	0.999797	St3gal1	chr15	-	67102875	67113992	4985	ST3_beta-galactoside_alpha-23-sialyltransferase_1
ENSMUSG00000021666	1337.66	0.2221	0.0837436	2.65214	0.00799832	0.999797	Gfm2	chr13	+	97137937	97181195	4416	G_elongation_factor_mitochondrial_2
ENSMUSG00000044715	635.144	0.220371	0.0812532	2.71216	0.00668469	0.999797	Gskip	chr12	+	105685352	105703047	2776	GSK3B_interacting_protein
ENSMUSG00000087367	858.853	0.219124	0.0873934	2.50733	0.0121647	0.999797	Gm15491	chr19	+	45749508	45752310	751	predicted_gene_15491
ENSMUSG00000027411	958.554	0.219023	0.0718539	3.04817	0.00230241	0.999797	Vps16	chr2	+	130424339	130444269	3161	vacuolar_protein_sorting_16_(yeast)
ENSMUSG00000001755	452.173	0.215998	0.0847761	2.54786	0.0108385	0.999797	Coasy	chr11	+	101082565	101086619	2386	Coenzyme_A_synthase
ENSMUSG00000031239	667.257	0.214421	0.108403	1.97799	0.0479293	0.999797	Itm2a	chrX	-	107397099	107403376	1744	integral_membrane_protein_2A
ENSMUSG00000026269	470.088	0.214207	0.106613	2.0092	0.0445164	0.999797	Rnpepl1	chr1	+	92910783	92924384	4345	arginyl_aminopeptidase_(aminopeptidase_B)-like_1
ENSMUSG00000034075	1350.9	0.213015	0.0836394	2.54683	0.0108706	0.999797	Zdhhc5	chr2	-	84687970	84715180	4706	zinc_finger_DHHC_domain_containing_5
ENSMUSG00000054708	610.415	0.211554	0.101567	2.0829	0.0372603	0.999797	Ankrd24	chr10	+	81628540	81647610	4635	ankyrin_repeat_domain_24
ENSMUSG00000039706	1040.57	0.208519	0.0875213	2.3825	0.0171956	0.999797	Ldb2	chr5	-	44472133	44799707	2485	LIM_domain_binding_2
ENSMUSG00000091479	506.601	0.208173	0.0924099	2.25271	0.0242775	0.999797	Gm17035	chr15	+	66929607	66931107	419	predicted_gene_17035
ENSMUSG00000024063	1019.16	0.206251	0.0778501	2.64934	0.00806487	0.999797	Lbh	chr17	+	72918305	72941942	3064	limb-bud_and_heart
ENSMUSG00000034109	524.68	0.205484	0.0988742	2.07823	0.0376879	0.999797	Golim4	chr3	-	75876183	75956949	5230	golgi_integral_membrane_protein_4
ENSMUSG00000037364	1635.6	0.205255	0.0958506	2.1414	0.0322415	0.999797	Srrt	chr5	-	137295704	137307674	3024	serrate_RNA_effector_molecule_homolog_(Arabidopsis)
ENSMUSG00000034974	818.835	0.204471	0.0823563	2.48276	0.013037	0.999797	Dapk3	chr10	+	81183007	81193197	1728	death-associated_protein_kinase_3
ENSMUSG00000028909	905.758	0.20265	0.0784141	2.58435	0.0097562	0.999797	Ptpru	chr4	-	131768457	131838288	5484	protein_tyrosine_phosphatase_receptor_type_U
ENSMUSG00000028034	1574.67	0.202424	0.0970717	2.0853	0.0370419	0.999797	Fubp1	chr3	+	152210458	152236830	6491	far_upstream_element_(FUSE)_binding_protein_1
ENSMUSG00000035772	495.437	0.200786	0.0929698	2.15969	0.0307963	0.999797	Mrps2	chr2	+	28468066	28471178	2504	mitochondrial_ribosomal_protein_S2
ENSMUSG00000034813	414.683	0.200192	0.0899152	2.22645	0.025984	0.999797	Grip1	chr10	+	119454034	120087261	5451	glutamate_receptor_interacting_protein_1
ENSMUSG00000016510	605.941	0.200074	0.0854501	2.34141	0.0192112	0.999797	Mtif3	chr5	-	146951573	146963800	4927	mitochondrial_translational_initiation_factor_3
ENSMUSG00000032537	986.554	0.199851	0.0939488	2.12723	0.033401	0.999797	Ephb1	chr9	-	101922128	102354693	4667	Eph_receptor_B1
ENSMUSG00000002763	1217.39	0.199182	0.0861883	2.31101	0.0208324	0.999797	Pex6	chr17	+	46711463	46725541	3383	peroxisomal_biogenesis_factor_6
ENSMUSG00000005125	1831.68	0.198652	0.0759365	2.61603	0.00889575	0.999797	Ndrg1	chr15	-	66929321	66969640	4049	N-myc_downstream_regulated_gene_1
ENSMUSG00000020740	1341.51	0.197781	0.064603	3.06149	0.00220239	0.999797	Gga3	chr11	-	115584255	115604051	4848	golgi_associated_gamma_adaptin_ear_containing_ARF_binding_protein_3
ENSMUSG00000008958	471.098	0.197205	0.0967684	2.03791	0.041559	0.999797	Vps72	chr3	+	95111022	95123051	2139	vacuolar_protein_sorting_72_(yeast)
ENSMUSG00000031577	525.656	0.195255	0.0921869	2.11803	0.0341723	0.999797	Tti2	chr8	+	31150316	31164702	5039	TELO2_interacting_protein_2
ENSMUSG00000017677	1106.25	0.19424	0.0888772	2.18549	0.0288529	0.999797	Wsb1	chr11	-	79239372	79254671	2476	WD_repeat_and_SOCS_box-containing_1
ENSMUSG00000056121	900.896	0.19376	0.0742801	2.60851	0.00909382	0.999797	Fez2	chr17	-	78377885	78418131	2020	fasciculation_and_elongation_protein_zeta_2_(zygin_II)
ENSMUSG00000038077	2434.17	0.193472	0.0683481	2.83069	0.0046448	0.999797	Kcna6	chr6	-	126708329	126740674	5836	potassium_voltage-gated_channel_shaker-related_subfamily_member_6
ENSMUSG00000053644	1729.99	0.192624	0.0850498	2.26484	0.0235224	0.999797	Aldh7a1	chr18	-	56509687	56572951	4131	aldehyde_dehydrogenase_family_7_member_A1
ENSMUSG00000073468	518.189	0.192312	0.0962968	1.99708	0.0458165	0.999797	Sft2d1	chr17	+	8311102	8396852	2490	SFT2_domain_containing_1
ENSMUSG00000046160	2277.84	0.191675	0.0826976	2.31778	0.020461	0.999797	Olig1	chr16	+	91269772	91271933	2162	oligodendrocyte_transcription_factor_1
ENSMUSG00000028608	552.383	0.190969	0.0915155	2.08674	0.0369119	0.999797	0610037L13Rik	chr4	+	107889813	107899384	2997	RIKEN_cDNA_0610037L13_gene
ENSMUSG00000032002	679.248	0.190832	0.0858063	2.22398	0.0261497	0.999797	Dcun1d5	chr9	+	7184566	7207031	1201	DCN1_defective_in_cullin_neddylation_1_domain_containing_5_(S._cerevisiae)
ENSMUSG00000025626	552.983	0.190589	0.0961738	1.98172	0.0475109	0.999797	Phf6	chrX	+	52912266	52956943	4350	PHD_finger_protein_6
ENSMUSG00000034022	985.897	0.186861	0.0756788	2.46914	0.013544	0.999797	Cpsf1	chr15	-	76595809	76607591	4515	cleavage_and_polyadenylation_specific_factor_1
ENSMUSG00000028675	750.013	0.1854	0.0883173	2.09924	0.0357954	0.999797	Pnrc2	chr4	-	135870918	135873850	1919	proline-rich_nuclear_receptor_coactivator_2
ENSMUSG00000046727	716.679	0.184491	0.0898065	2.05432	0.0399446	0.999797	Cystm1	chr18	+	36345619	36402980	1795	cysteine-rich_transmembrane_module_containing_1
ENSMUSG00000018858	822.282	0.184036	0.0880107	2.09106	0.0365227	0.999797	Ict1	chr11	+	115403752	115412674	2596	immature_colon_carcinoma_transcript_1
ENSMUSG00000020069	793.021	0.18376	0.0929195	1.97762	0.0479711	0.999797	Hnrnph3	chr10	-	63014664	63024217	2213	heterogeneous_nuclear_ribonucleoprotein_H3
ENSMUSG00000015476	2228.27	0.183465	0.0869515	2.10997	0.0348613	0.999797	Prrt1	chr17	+	34629533	34633126	1940	proline-rich_transmembrane_protein_1
ENSMUSG00000040412	784.064	0.182461	0.0839318	2.17392	0.0297111	0.999797	5330417C22Rik	chr3	-	108455694	108536536	5836	RIKEN_cDNA_5330417C22_gene
ENSMUSG00000052428	676.204	0.182429	0.091157	2.00126	0.0453641	0.999797	Tmco1	chr1	+	167308670	167333978	4474	transmembrane_and_coiled-coil_domains_1
ENSMUSG00000002280	888.609	0.181587	0.0770373	2.35713	0.0184167	0.999797	Narfl	chr17	+	25773776	25783332	3016	nuclear_prelamin_A_recognition_factor-like
ENSMUSG00000023913	2158.36	0.179604	0.0732928	2.45049	0.014266	0.999797	Pla2g7	chr17	+	43568098	43612201	2097	phospholipase_A2_group_VII_(platelet-activating_factor_acetylhydrolase_plasma)
ENSMUSG00000014748	816.405	0.179503	0.0780771	2.29905	0.0215021	0.999797	Tex261	chr6	-	83768885	83775813	2984	testis_expressed_gene_261
ENSMUSG00000039640	1035.96	0.177924	0.0788738	2.2558	0.024083	0.999797	Mrpl12	chr11	+	120484613	120489065	1316	mitochondrial_ribosomal_protein_L12
ENSMUSG00000085667	973.185	0.176916	0.0756835	2.33758	0.0194091	0.999797	Gm12992	chr4	-	131899478	131920029	4493	predicted_gene_12992
ENSMUSG00000023827	938.189	0.175004	0.0756913	2.31207	0.0207737	0.999797	Agpat4	chr17	+	12118704	12219645	1915	1-acylglycerol-3-phosphate_O-acyltransferase_4_(lysophosphatidic_acid_acyltransferase_delta)
ENSMUSG00000059208	2189.41	0.174766	0.0728554	2.3988	0.0164488	0.999797	Hnrnpm	chr17	-	33646233	33686860	3934	heterogeneous_nuclear_ribonucleoprotein_M
ENSMUSG00000038244	6278.47	0.173825	0.0759208	2.28956	0.0220467	0.999797	Mical2	chr7	+	112225856	112355194	6669	microtubule_associated_monooxygenase_calponin_and_LIM_domain_containing_2
ENSMUSG00000025503	1633.5	0.172664	0.0623281	2.77024	0.0056015	0.999797	Taldo1	chr7	+	141392199	141402968	1229	transaldolase_1
ENSMUSG00000040472	777.417	0.172658	0.0826079	2.09009	0.0366098	0.999797	Rabggta	chr14	-	55715873	55722257	2547	Rab_geranylgeranyl_transferase_a_subunit
ENSMUSG00000037343	746.483	0.171473	0.0765074	2.24126	0.0250092	0.999797	Taf2	chr15	-	55015129	55072152	5033	TAF2_RNA_polymerase_II_TATA_box_binding_protein_(TBP)-associated_factor
ENSMUSG00000032905	1346.33	0.17005	0.0821704	2.06948	0.0385009	0.999797	Atg12	chr18	-	46732417	46741579	2492	autophagy_related_12
ENSMUSG00000006800	2150.35	0.167193	0.0650801	2.56903	0.0101984	0.999797	Sulf2	chr2	-	166073089	166155663	4580	sulfatase_2
ENSMUSG00000028252	759.784	0.166623	0.0744674	2.23754	0.0252514	0.999797	Ccnc	chr4	+	21727701	21759922	3484	cyclin_C
ENSMUSG00000023909	1411.85	0.166361	0.0629322	2.64349	0.00820554	0.999797	Paqr4	chr17	-	23736186	23740330	2507	progestin_and_adipoQ_receptor_family_member_IV
ENSMUSG00000032349	1226.88	0.16635	0.0737633	2.25519	0.0241215	0.999797	Elovl5	chr9	+	77917364	77984519	2782	ELOVL_family_member_5_elongation_of_long_chain_fatty_acids_(yeast)
ENSMUSG00000034761	1014.95	0.162488	0.0716948	2.26638	0.0234283	0.999797	Map4k5	chr12	-	69803750	69893200	4498	mitogen-activated_protein_kinase_kinase_kinase_kinase_5
ENSMUSG00000057388	731.94	0.16153	0.0772585	2.09077	0.0365489	0.999797	Mrpl18	chr17	-	12911349	12916345	1219	mitochondrial_ribosomal_protein_L18
ENSMUSG00000032418	1079.67	0.161139	0.066462	2.42452	0.0153284	0.999797	Me1	chr9	-	86581371	86695953	3292	malic_enzyme_1_NADP(+)-dependent_cytosolic
ENSMUSG00000049303	997.911	0.160258	0.06975	2.2976	0.0215844	0.999797	Syt12	chr19	-	4445908	4477447	3581	synaptotagmin_XII
ENSMUSG00000003778	1039.43	0.159054	0.0779381	2.04077	0.0412734	0.999797	Brd8	chr18	-	34598615	34624601	4468	bromodomain_containing_8
ENSMUSG00000020790	1120.81	0.15842	0.0770241	2.05676	0.0397096	0.999797	Ankfy1	chr11	+	72690006	72772146	8030	ankyrin_repeat_and_FYVE_domain_containing_1
ENSMUSG00000031543	1858.06	0.15803	0.0756251	2.08965	0.0366492	0.999797	Ank1	chr8	+	22974844	23150497	8366	ankyrin_1_erythroid
ENSMUSG00000039656	1540.13	0.156933	0.0673762	2.3292	0.0198485	0.999797	Rxrb	chr17	+	34031812	34038393	2623	retinoid_X_receptor_beta
ENSMUSG00000045205	724.336	0.155795	0.0789984	1.97212	0.0485954	0.999797	Dpy19l4	chr4	-	11261315	11322137	6754	dpy-19-like_4_(C._elegans)
ENSMUSG00000005981	1265.54	0.151218	0.0672275	2.24935	0.0244902	0.999797	Trap1	chr16	-	4039971	4077827	2320	TNF_receptor-associated_protein_1
ENSMUSG00000004394	1317.05	0.150989	0.0704905	2.14197	0.0321959	0.999797	Tmed4	chr11	-	6270369	6274870	2003	transmembrane_emp24_protein_transport_domain_containing_4
ENSMUSG00000032329	1738.11	0.14914	0.0655119	2.27653	0.0228144	0.999797	Hmg20a	chr9	+	56418644	56496884	3691	high_mobility_group_20A
ENSMUSG00000022756	1219.71	0.148914	0.072165	2.06352	0.0390636	0.999797	Slc7a4	chr16	-	17572018	17576998	3281	solute_carrier_family_7_(cationic_amino_acid_transporter_y+_system)_member_4
ENSMUSG00000039568	2347.67	0.148197	0.0680805	2.1768	0.0294956	0.999797	Ubald1	chr16	-	4874778	4880315	4749	UBA-like_domain_containing_1
ENSMUSG00000049422	3094.52	0.147658	0.0616433	2.39535	0.0166043	0.999797	Chchd10	chr10	+	75935573	75937725	939	coiled-coil-helix-coiled-coil-helix_domain_containing_10
ENSMUSG00000079179	1188.71	0.14457	0.0687611	2.10249	0.0355104	0.999797	Rab10os	chr12	+	3235504	3250377	4006	RAB10_member_RAS_oncogene_family_opposite_strand
ENSMUSG00000029436	4916.33	0.140433	0.0524666	2.67662	0.007437	0.999797	Mmp17	chr5	+	129584169	129608875	4198	matrix_metallopeptidase_17
ENSMUSG00000027184	4880.58	0.135908	0.0598239	2.2718	0.0230983	0.999797	Caprin1	chr2	-	103762941	103797649	6169	cell_cycle_associated_protein_1
ENSMUSG00000038564	1271.36	0.13464	0.0668431	2.01427	0.0439812	0.999797	Ift172	chr5	-	31253280	31291114	5407	intraflagellar_transport_172
ENSMUSG00000032187	3182.23	0.13034	0.0608567	2.14175	0.0322136	0.999797	Smarca4	chr9	+	21616169	21704230	6376	SWI/SNF_related_matrix_associated_actin_dependent_regulator_of_chromatin_subfamily_a_member_4
ENSMUSG00000071644	4643.43	0.128792	0.0638943	2.0157	0.0438315	0.999797	Eef1g	chr19	+	8967041	8978479	1864	eukaryotic_translation_elongation_factor_1_gamma
ENSMUSG00000027706	4209.82	0.126984	0.0501981	2.52965	0.0114176	0.999797	Sec62	chr3	+	30792876	30821263	3966	SEC62_homolog_(S._cerevisiae)
ENSMUSG00000026615	1947.84	0.124168	0.0584467	2.12447	0.0336309	0.999797	Eprs	chr1	+	185363095	185428355	4850	glutamyl-prolyl-tRNA_synthetase
ENSMUSG00000032330	2028.96	0.119834	0.0588565	2.03603	0.0417473	0.999797	Cox7a2	chr9	-	79755241	79759853	754	cytochrome_c_oxidase_subunit_VIIa_2
ENSMUSG00000029071	1927.74	0.11977	0.0542409	2.20812	0.0272362	0.999797	Dvl1	chr4	+	155847402	155859303	4774	dishevelled_dsh_homolog_1_(Drosophila)
ENSMUSG00000016018	1463.45	0.114102	0.0551945	2.06727	0.0387085	0.999797	Skiv2l2	chr13	-	112867780	112927380	3309	superkiller_viralicidic_activity_2-like_2_(S._cerevisiae)
ENSMUSG00000053119	2225.44	0.112156	0.0528612	2.1217	0.0338626	0.999797	Chmp3	chr6	+	71543797	71582609	2654	charged_multivesicular_body_protein_3
ENSMUSG00000000308	3377.5	0.108746	0.0485542	2.23969	0.0251112	0.999797	Ckmt1	chr2	+	121357714	121363737	1620	creatine_kinase_mitochondrial_1_ubiquitous
ENSMUSG00000051403	3363	0.0999352	0.0505477	1.97705	0.0480365	0.999797	Ppp1r37	chr7	-	19530967	19562398	2971	protein_phosphatase_1_regulatory_subunit_37
ENSMUSG00000023010	6708.61	0.0968623	0.0430532	2.24983	0.0244599	0.999797	Tmbim6	chr15	+	99392882	99410049	2452	transmembrane_BAX_inhibitor_motif_containing_6
ENSMUSG00000031447	6089.41	0.08781	0.0430108	2.04158	0.0411931	0.999797	Lamp1	chr8	+	13159135	13175338	2255	lysosomal-associated_membrane_protein_1
ENSMUSG00000032097	5026.56	-0.10253	0.0451197	-2.27239	0.0230627	0.999797	Ddx6	chr9	+	44604892	44640731	6065	DEAD_(Asp-Glu-Ala-Asp)_box_polypeptide_6
ENSMUSG00000074238	2095.08	-0.107203	0.0519446	-2.0638	0.0390363	0.999797	Ap1ar	chr3	-	127807264	127837492	2391	adaptor-related_protein_complex_1_associated_regulatory_protein
ENSMUSG00000026090	6461.69	-0.120952	0.0531991	-2.27357	0.0229921	0.999797	2010300C02Rik	chr1	-	37611677	37720085	4634	RIKEN_cDNA_2010300C02_gene
ENSMUSG00000033900	3293.95	-0.125596	0.0569133	-2.20679	0.0273289	0.999797	Map9	chr3	+	82358072	82395268	6218	microtubule-associated_protein_9
ENSMUSG00000044216	2966.84	-0.126083	0.0617094	-2.04317	0.0410354	0.999797	Kcnj4	chr15	-	79483718	79505241	2148	potassium_inwardly-rectifying_channel_subfamily_J_member_4
ENSMUSG00000024294	5264.58	-0.127983	0.0507035	-2.52415	0.011598	0.999797	Mib1	chr18	+	10725548	10818704	10231	mindbomb_homolog_1_(Drosophila)
ENSMUSG00000053094	1063.26	-0.129849	0.0661485	-1.96299	0.0496472	0.999797	Tmem248	chr5	+	130219744	130243765	3669	transmembrane_protein_248
ENSMUSG00000067336	4545.52	-0.13386	0.0540172	-2.4781	0.0132082	0.999797	Bmpr2	chr1	+	59763400	59879014	12899	bone_morphogenetic_protein_receptor_type_II_(serine/threonine_kinase)
ENSMUSG00000056537	1529.3	-0.135219	0.0684136	-1.97649	0.0480993	0.999797	Rlim	chrX	-	103957163	103981284	7439	ring_finger_protein_LIM_domain_interacting
ENSMUSG00000032120	3930.05	-0.135792	0.066583	-2.03944	0.041406	0.999797	C2cd2l	chr9	-	44309237	44320282	4334	C2_calcium-dependent_domain_containing_2-like
ENSMUSG00000049354	5879.66	-0.136449	0.0589996	-2.31271	0.0207384	0.999797	Dcaf7	chr11	+	106036872	106059324	5750	DDB1_and_CUL4_associated_factor_7
ENSMUSG00000027630	1639	-0.137748	0.0650226	-2.11846	0.0341358	0.999797	Tbl1xr1	chr3	+	22076652	22216594	8127	transducin_(beta)-like_1X-linked_receptor_1
ENSMUSG00000039086	1216.37	-0.141575	0.0689394	-2.05362	0.0400129	0.999797	Ss18l1	chr2	+	180042509	180070201	4343	synovial_sarcoma_translocation_gene_on_chromosome_18-like_1
ENSMUSG00000037605	2369.14	-0.142505	0.0621097	-2.29441	0.0217668	0.999797	Lphn3	chr5	+	81020138	81825133	6793	latrophilin_3
ENSMUSG00000045967	4661.79	-0.143127	0.0688051	-2.08018	0.0375091	0.999797	Gpr158	chr2	+	21367542	21830547	7171	G_protein-coupled_receptor_158
ENSMUSG00000020181	2082.04	-0.1439	0.0612372	-2.34988	0.0187794	0.999797	Nav3	chr10	-	109682660	110456204	8561	neuron_navigator_3
ENSMUSG00000030201	1230.2	-0.143915	0.0717321	-2.00629	0.0448253	0.999797	Lrp6	chr6	-	134446476	134566965	9368	low_density_lipoprotein_receptor-related_protein_6
ENSMUSG00000018401	2019.98	-0.144875	0.0661265	-2.19089	0.0284601	0.999797	Mtmr4	chr11	+	87592162	87616302	5753	myotubularin_related_protein_4
ENSMUSG00000025326	1796.2	-0.14576	0.0700048	-2.08214	0.0373297	0.999797	Ube3a	chr7	+	59228752	59306727	5097	ubiquitin_protein_ligase_E3A
ENSMUSG00000038128	6757.8	-0.145932	0.0669358	-2.18017	0.0292447	0.999797	Camk4	chr18	+	32939041	33195767	12331	calcium/calmodulin-dependent_protein_kinase_IV
ENSMUSG00000044465	1657.29	-0.146384	0.0717901	-2.03905	0.041445	0.999797	Fam160a2	chr7	-	105371211	105400054	10895	family_with_sequence_similarity_160_member_A2
ENSMUSG00000018417	906.187	-0.146793	0.0709482	-2.06902	0.0385442	0.999797	Myo1b	chr1	-	51749765	51916071	5052	myosin_IB
ENSMUSG00000037270	3294.6	-0.146977	0.0676304	-2.17324	0.029762	0.999797	4932438A13Rik	chr3	+	36863106	37053033	15883	RIKEN_cDNA_4932438A13_gene
ENSMUSG00000038127	1334.33	-0.147902	0.0717933	-2.06011	0.0393878	0.999797	Ccdc50	chr16	+	27388869	27452218	7089	coiled-coil_domain_containing_50
ENSMUSG00000021708	4938.35	-0.148328	0.0754464	-1.966	0.0492984	0.999797	Rasgrf2	chr13	-	91880400	92131656	5797	RAS_protein-specific_guanine_nucleotide-releasing_factor_2
ENSMUSG00000042688	1931.96	-0.148875	0.0730735	-2.03733	0.0416173	0.999797	Mapk6	chr9	-	75369062	75410005	4089	mitogen-activated_protein_kinase_6
ENSMUSG00000039747	1550.19	-0.149093	0.0733193	-2.03347	0.0420049	0.999797	Orai2	chr5	-	136147464	136170656	3846	ORAI_calcium_release-activated_calcium_modulator_2
ENSMUSG00000038733	2921.05	-0.149906	0.0486876	-3.07893	0.00207746	0.999797	Wdr26	chr1	-	181173228	181211552	6619	WD_repeat_domain_26
ENSMUSG00000028403	1473.06	-0.150262	0.0702436	-2.13915	0.0324234	0.999797	Zdhhc21	chr4	-	82798738	82859958	8763	zinc_finger_DHHC_domain_containing_21
ENSMUSG00000041444	11438.7	-0.150577	0.0690546	-2.18054	0.0292172	0.999797	Arhgap32	chr9	+	32116136	32268446	13568	Rho_GTPase_activating_protein_32
ENSMUSG00000038848	1333.47	-0.151279	0.0718582	-2.10524	0.0352701	0.999797	Ythdf1	chr2	-	180904377	180920949	3184	YTH_domain_family_1
ENSMUSG00000039126	1932.06	-0.151968	0.0697434	-2.17895	0.0293351	0.999797	Prune2	chr19	+	16956118	17223932	12512	prune_homolog_2_(Drosophila)
ENSMUSG00000055296	2758.9	-0.153979	0.0682909	-2.25475	0.0241489	0.999797	Tmem245	chr4	-	56866923	56947437	15981	transmembrane_protein_245
ENSMUSG00000021701	4291	-0.153992	0.065545	-2.34941	0.0188034	0.999797	Plk2	chr13	+	110395044	110400844	2802	polo-like_kinase_2
ENSMUSG00000040209	1794.47	-0.155332	0.0784896	-1.97901	0.0478145	0.999797	Zfp704	chr3	-	9427011	9610085	13843	zinc_finger_protein_704
ENSMUSG00000053141	4531.2	-0.15635	0.0666103	-2.34723	0.0189134	0.999797	Ptprt	chr2	-	161521990	162661147	12112	protein_tyrosine_phosphatase_receptor_type_T
ENSMUSG00000046449	1059.6	-0.156895	0.0704959	-2.22559	0.0260416	0.999797	C77370	chrX	-	104077434	104201185	11476	expressed_sequence_C77370
ENSMUSG00000009035	1505.14	-0.161841	0.060479	-2.67599	0.00745087	0.999797	Tmem184b	chr15	-	79360684	79403303	3361	transmembrane_protein_184b
ENSMUSG00000029311	854.79	-0.162239	0.0728587	-2.22677	0.0259629	0.999797	Hsd17b11	chr5	-	103989762	104021919	2234	hydroxysteroid_(17-beta)_dehydrogenase_11
ENSMUSG00000031010	4561.41	-0.16559	0.07565	-2.1889	0.0286043	0.999797	Usp9x	chrX	+	13071498	13173328	11887	ubiquitin_specific_peptidase_9_X_chromosome
ENSMUSG00000039375	728.929	-0.166033	0.0771948	-2.15083	0.0314896	0.999797	Wdr17	chr8	-	54629055	54887184	4720	WD_repeat_domain_17
ENSMUSG00000042055	1095.35	-0.166596	0.0822997	-2.02426	0.0429436	0.999797	Wdr11	chr7	+	129591863	129635738	5418	WD_repeat_domain_11
ENSMUSG00000039474	2393	-0.167293	0.076855	-2.17673	0.0295008	0.999797	Wfs1	chr5	-	36966104	36988982	3564	Wolfram_syndrome_1_homolog_(human)
ENSMUSG00000022338	1148.69	-0.167319	0.0831394	-2.01251	0.0441666	0.999797	Eny2	chr15	+	44428111	44437685	2429	enhancer_of_yellow_2_homolog_(Drosophila)
ENSMUSG00000009905	802.224	-0.167868	0.0771743	-2.17518	0.0296167	0.999797	Kdsr	chr1	-	106720459	106759727	5518	3-ketodihydrosphingosine_reductase
ENSMUSG00000063142	2649.45	-0.168802	0.0771928	-2.18676	0.0287599	0.999797	Kcnma1	chr14	-	23289431	24004859	4990	potassium_large_conductance_calcium-activated_channel_subfamily_M_alpha_member_1
ENSMUSG00000022351	1278.27	-0.169013	0.0756362	-2.23455	0.0254469	0.999797	Sqle	chr15	+	59315077	59331192	4467	squalene_epoxidase
ENSMUSG00000033105	806.624	-0.170378	0.0788339	-2.16123	0.0306774	0.999797	Lss	chr10	+	76531588	76557138	6992	lanosterol_synthase
ENSMUSG00000027854	529.416	-0.170896	0.0827207	-2.06594	0.0388339	0.999797	Sike1	chr3	+	102995728	103003914	2810	suppressor_of_IKBKE_1
ENSMUSG00000025586	1240.13	-0.17262	0.0737848	-2.33951	0.0193089	0.999797	Cpeb1	chr7	-	81347026	81455465	3111	cytoplasmic_polyadenylation_element_binding_protein_1
ENSMUSG00000043535	1994.13	-0.173483	0.0667072	-2.60066	0.00930443	0.999797	Setx	chr2	+	29124181	29182471	10970	senataxin
ENSMUSG00000028518	1244.67	-0.174649	0.0839708	-2.07988	0.0375366	0.999797	Prkaa2	chr4	-	105029874	105109890	7969	protein_kinase_AMP-activated_alpha_2_catalytic_subunit
ENSMUSG00000060924	1837.35	-0.175798	0.087515	-2.00878	0.0445605	0.999797	Csmd1	chr8	-	15892537	17535586	14182	CUB_and_Sushi_multiple_domains_1
ENSMUSG00000001642	714.1	-0.177822	0.0905729	-1.96331	0.0496105	0.999797	Akr1b3	chr6	-	34303934	34317497	3254	aldo-keto_reductase_family_1_member_B3_(aldose_reductase)
ENSMUSG00000053774	1198.91	-0.178741	0.0740375	-2.41419	0.01577	0.999797	Ubxn7	chr16	+	32332252	32393747	10318	UBX_domain_protein_7
ENSMUSG00000085133	816.394	-0.180509	0.080018	-2.25585	0.02408	0.999797	B930095G15Rik	chr14	+	121248706	121251497	2792	RIKEN_cDNA_B930095G15_gene
ENSMUSG00000031095	839.046	-0.181109	0.0862225	-2.10048	0.0356863	0.999797	Cul4b	chrX	-	38533274	38576196	3354	cullin_4B
ENSMUSG00000024383	847.005	-0.18161	0.0828497	-2.19204	0.0283763	0.999797	Map3k2	chr18	+	32163089	32236751	10791	mitogen-activated_protein_kinase_kinase_kinase_2
ENSMUSG00000016150	1203.12	-0.182377	0.0804024	-2.26831	0.0233106	0.999797	Tenm1	chrX	-	42527866	43429126	12879	teneurin_transmembrane_protein_1
ENSMUSG00000061578	1496.96	-0.183734	0.0823353	-2.23154	0.0256456	0.999797	Ksr2	chr5	+	117414000	117775003	13125	kinase_suppressor_of_ras_2
ENSMUSG00000049878	732.483	-0.183825	0.0853763	-2.15312	0.0313094	0.999797	Rlf	chr4	-	121145373	121215084	6585	rearranged_L-myc_fusion_sequence
ENSMUSG00000048100	508.251	-0.18509	0.0864157	-2.14185	0.0322053	0.999797	Taf13	chr3	+	108571698	108583222	2443	TAF13_RNA_polymerase_II_TATA_box_binding_protein_(TBP)-associated_factor
ENSMUSG00000040857	1252.48	-0.185385	0.0919717	-2.01567	0.0438343	0.999797	Erf	chr7	-	25242561	25250761	3505	Ets2_repressor_factor
ENSMUSG00000019849	501.196	-0.186172	0.0907666	-2.05111	0.0402563	0.999797	Prep	chr10	+	45067206	45158997	2729	prolyl_endopeptidase
ENSMUSG00000045314	678.346	-0.186809	0.0931289	-2.00592	0.0448651	0.999797	Sowahb	chr5	-	93041123	93045022	3900	sosondowah_ankyrin_repeat_domain_family_member_B
ENSMUSG00000030707	2328.53	-0.188359	0.0826179	-2.27988	0.0226149	0.999797	Coro1a	chr7	-	126699773	126707787	1747	coronin_actin_binding_protein_1A
ENSMUSG00000033060	1801.26	-0.190959	0.0783954	-2.43584	0.0148572	0.999797	Lmo7	chr14	+	101729957	101934710	6092	LIM_domain_only_7
ENSMUSG00000020300	2843.38	-0.191291	0.0728191	-2.62693	0.00861586	0.999797	Cpeb4	chr11	+	31872211	31935634	6303	cytoplasmic_polyadenylation_element_binding_protein_4
ENSMUSG00000051855	868.155	-0.191637	0.0915341	-2.09362	0.0362943	0.999797	Mest	chr6	+	30723547	30748455	2554	mesoderm_specific_transcript
ENSMUSG00000011958	550.356	-0.191801	0.0881202	-2.17659	0.0295114	0.999797	Bnip2	chr9	+	69989466	70008317	2464	BCL2/adenovirus_E1B_interacting_protein_2
ENSMUSG00000029202	953.886	-0.194753	0.0754875	-2.57993	0.009882	0.999797	Pds5a	chr5	-	65615260	65697856	4146	PDS5_regulator_of_cohesion_maintenance_homolog_A_(S._cerevisiae)
ENSMUSG00000037885	799.793	-0.195451	0.084825	-2.30417	0.0212132	0.999797	Stk35	chr2	+	129800517	129832287	5445	serine/threonine_kinase_35
ENSMUSG00000029878	938.953	-0.196443	0.0834383	-2.35435	0.0185552	0.999797	Dbpht2	chr12	+	74297474	74300468	2995	DNA_binding_protein_with_his-thr_domain
ENSMUSG00000048732	742.928	-0.197294	0.0854751	-2.30821	0.0209877	0.999797	Klhl11	chr11	-	100462614	100472741	2393	kelch-like_11
ENSMUSG00000087623	732.038	-0.197755	0.0974069	-2.03019	0.0423369	0.999797	Gm12404	chr4	+	41520694	41525823	1661	predicted_gene_12404
ENSMUSG00000020620	559.26	-0.198319	0.0982761	-2.01797	0.043594	0.999797	Abca8b	chr11	-	109932190	109995845	7423	ATP-binding_cassette_sub-family_A_(ABC1)_member_8b
ENSMUSG00000044933	580.654	-0.19853	0.0892132	-2.22534	0.0260584	0.999797	Sstr3	chr15	-	78537015	78544345	3928	somatostatin_receptor_3
ENSMUSG00000033054	526.077	-0.200879	0.0968801	-2.07348	0.0381275	0.999797	Npat	chr9	+	53537047	53574342	6062	nuclear_protein_in_the_AT_region
ENSMUSG00000037573	851.631	-0.203005	0.0915369	-2.21773	0.026573	0.999797	Tob1	chr11	+	94211454	94215495	2288	transducer_of_ErbB-2.1
ENSMUSG00000035529	623.774	-0.20578	0.0887956	-2.31746	0.0204788	0.999797	Prdm4	chr10	-	85891970	85916945	3917	PR_domain_containing_4
ENSMUSG00000023845	1346.82	-0.205895	0.0875622	-2.35142	0.0187021	0.999797	Lnpep	chr17	-	17527723	17624489	5181	leucyl/cystinyl_aminopeptidase
ENSMUSG00000034744	656.538	-0.205952	0.0929868	-2.21485	0.0267705	0.999797	Nagk	chr6	+	83794982	83803420	1918	N-acetylglucosamine_kinase
ENSMUSG00000079716	611.703	-0.21104	0.0922103	-2.28868	0.0220977	0.999797	Map3k4	chr17	+	12232481	12271184	3005	-
ENSMUSG00000025283	630.817	-0.213156	0.107939	-1.97479	0.0482922	0.999797	Sat1	chrX	-	155213132	155216449	1352	spermidine/spermine_N1-acetyl_transferase_1
ENSMUSG00000044308	5478.25	-0.214792	0.0745866	-2.87977	0.00397967	0.999797	Ubr3	chr2	+	69897246	70024013	8081	ubiquitin_protein_ligase_E3_component_n-recognin_3
ENSMUSG00000057594	421.659	-0.216029	0.100232	-2.1553	0.0311382	0.999797	Arl16	chr11	-	120464866	120467607	2206	ADP-ribosylation_factor-like_16
ENSMUSG00000059820	512.315	-0.220492	0.097268	-2.26685	0.0233992	0.999797	AU019823	chr9	-	50605240	50617464	3339	expressed_sequence_AU019823
ENSMUSG00000045790	1401.99	-0.22162	0.0951455	-2.32928	0.0198445	0.999797	Ccdc149	chr5	-	52374651	52471543	3317	coiled-coil_domain_containing_149
ENSMUSG00000022637	443.635	-0.221803	0.090729	-2.44467	0.0144983	0.999797	Cblb	chr16	+	52031549	52208047	6323	Casitas_B-lineage_lymphoma_b
ENSMUSG00000056014	285.674	-0.224037	0.11407	-1.96402	0.0495274	0.999797	A430033K04Rik	chr5	+	138622859	138648903	3140	RIKEN_cDNA_A430033K04_gene
ENSMUSG00000051379	623.395	-0.224424	0.0933236	-2.4048	0.0161815	0.999797	Flrt3	chr2	-	140650914	140671469	3977	fibronectin_leucine_rich_transmembrane_protein_3
ENSMUSG00000021371	519.814	-0.224717	0.0996893	-2.25417	0.0241856	0.999797	Mcur1	chr13	-	43538412	43560191	4350	mitochondrial_calcium_uniporter_regulator_1
ENSMUSG00000056258	5210.47	-0.226214	0.0652837	-3.46509	0.000530058	0.872417	Kcnq3	chr15	-	65986387	66286224	11406	potassium_voltage-gated_channel_subfamily_Q_member_3
ENSMUSG00000042804	504.345	-0.227061	0.106483	-2.13236	0.0329769	0.999797	Gpr153	chr4	+	152274232	152285337	3838	G_protein-coupled_receptor_153
ENSMUSG00000051351	967.369	-0.227847	0.102036	-2.233	0.0255489	0.999797	Zfp46	chr4	+	136284683	136293942	4639	zinc_finger_protein_46
ENSMUSG00000022466	531.794	-0.228221	0.0935028	-2.4408	0.0146549	0.999797	Rpap3	chr15	-	97675105	97705822	2260	RNA_polymerase_II_associated_protein_3
ENSMUSG00000020912	687.356	-0.228344	0.0869181	-2.62712	0.00861107	0.999797	Krt12	chr11	-	99415666	99422259	1852	keratin_12
ENSMUSG00000047250	298.27	-0.229391	0.101487	-2.2603	0.0238028	0.999797	Ptgs1	chr2	+	36230426	36252272	2867	prostaglandin-endoperoxide_synthase_1
ENSMUSG00000063626	1500.21	-0.230452	0.0804281	-2.86532	0.00416591	0.999797	Unc5d	chr8	-	28646717	29219338	8922	unc-5_homolog_D_(C._elegans)
ENSMUSG00000053819	2513.63	-0.231063	0.0888891	-2.59945	0.00933727	0.999797	Camk2d	chr3	+	126596302	126844913	4205	calcium/calmodulin-dependent_protein_kinase_II_delta
ENSMUSG00000019841	888.488	-0.231899	0.104055	-2.22861	0.0258396	0.999797	Rev3l	chr10	+	39732118	39875211	10789	REV3-like_catalytic_subunit_of_DNA_polymerase_zeta_RAD54_like_(S._cerevisiae)
ENSMUSG00000041624	739.242	-0.232422	0.105991	-2.19284	0.0283188	0.999797	Gucy1a2	chr9	+	3532354	3897342	5273	guanylate_cyclase_1_soluble_alpha_2
ENSMUSG00000020176	891.417	-0.232548	0.0788373	-2.94972	0.00318064	0.999797	Grb10	chr11	-	11930508	12038683	5061	growth_factor_receptor_bound_protein_10
ENSMUSG00000040423	1096.28	-0.232951	0.0868376	-2.68261	0.00730508	0.999797	Rc3h1	chr1	+	160906418	160974978	11006	RING_CCCH_(C3H)_domains_1
ENSMUSG00000028042	485.175	-0.234575	0.101443	-2.31238	0.020757	0.999797	Zbtb7b	chr3	-	89377644	89394776	4333	zinc_finger_and_BTB_domain_containing_7B
ENSMUSG00000007610	468.38	-0.235211	0.110457	-2.12943	0.0332187	0.999797	Gtpbp3	chr8	+	71488103	71499583	2830	GTP_binding_protein_3
ENSMUSG00000049148	230.535	-0.235663	0.11831	-1.9919	0.046382	0.999797	Plcxd3	chr15	+	4375491	4575553	4212	phosphatidylinositol-specific_phospholipase_C_X_domain_containing_3
ENSMUSG00000002489	2743.34	-0.236452	0.0667843	-3.54053	0.000399325	0.845028	Tiam1	chr16	-	89787111	89980080	7406	T_cell_lymphoma_invasion_and_metastasis_1
ENSMUSG00000097221	437.447	-0.237961	0.0998753	-2.38258	0.017192	0.999797	1810049J17Rik	chr15	-	12321438	12321899	462	RIKEN_cDNA_1810049J17_gene
ENSMUSG00000036856	553.704	-0.238325	0.108054	-2.2056	0.0274118	0.999797	Wnt4	chr4	+	137277489	137299726	4194	wingless-type_MMTV_integration_site_family_member_4
ENSMUSG00000048483	371.029	-0.239376	0.11845	-2.0209	0.0432904	0.999797	Zdhhc22	chr12	-	86983381	86988676	792	zinc_finger_DHHC-type_containing_22
ENSMUSG00000039910	885.254	-0.242082	0.10761	-2.24963	0.0244728	0.999797	Cited2	chr10	+	17723228	17725673	1968	Cbp/p300-interacting_transactivator_with_Glu/Asp-rich_carboxy-terminal_domain_2
ENSMUSG00000050229	340.287	-0.243627	0.11045	-2.20576	0.0274008	0.999797	Pigm	chr1	+	172376531	172384099	7569	phosphatidylinositol_glycan_anchor_biosynthesis_class_M
ENSMUSG00000048332	441.775	-0.245612	0.105859	-2.32018	0.0203312	0.999797	Lhfp	chr3	+	53041528	53261679	2108	lipoma_HMGIC_fusion_partner
ENSMUSG00000051951	965.655	-0.247113	0.0872512	-2.83221	0.0046228	0.999797	Xkr4	chr1	-	3205901	3671498	4153	X_Kell_blood_group_precursor_related_family_member_4
ENSMUSG00000052372	532.779	-0.248649	0.0989463	-2.51297	0.0119719	0.999797	Il1rapl1	chrX	-	86740870	88115645	9133	interleukin_1_receptor_accessory_protein-like_1
ENSMUSG00000033032	573.03	-0.251947	0.0886918	-2.84071	0.00450139	0.999797	Afap1l1	chr18	-	61730261	61786702	3444	actin_filament_associated_protein_1-like_1
ENSMUSG00000019852	2191.29	-0.252207	0.0787806	-3.20138	0.00136771	0.999797	D10Bwg1379e	chr10	-	18588011	18743758	8216	DNA_segment_Chr_10_Brigham_&_Women's_Genetics_1379_expressed
ENSMUSG00000025511	261.103	-0.253723	0.127235	-1.99413	0.0461379	0.999797	Tspan4	chr7	+	141475240	141493427	1466	tetraspanin_4
ENSMUSG00000035283	883.486	-0.257818	0.105434	-2.4453	0.0144732	0.999797	Adrb1	chr19	+	56722372	56724862	2491	adrenergic_receptor_beta_1
ENSMUSG00000049804	1869.04	-0.258276	0.0684045	-3.77572	0.000159548	0.590848	Armcx4	chrX	+	134686519	134696757	7996	armadillo_repeat_containing_X-linked_4
ENSMUSG00000092083	634.583	-0.260033	0.0975681	-2.66515	0.00769548	0.999797	Kcnb2	chr1	+	15287254	15723750	14845	potassium_voltage_gated_channel_Shab-related_subfamily_member_2
ENSMUSG00000046743	357.356	-0.263165	0.113094	-2.32696	0.0199676	0.999797	Fat4	chr3	+	38886940	39011985	16109	FAT_tumor_suppressor_homolog_4_(Drosophila)
ENSMUSG00000040929	1050.61	-0.264614	0.0989543	-2.67411	0.00749286	0.999797	Rfx3	chr19	-	27761721	28011166	9146	regulatory_factor_X_3_(influences_HLA_class_II_expression)
ENSMUSG00000070699	195.786	-0.264846	0.122252	-2.16639	0.0302813	0.999797	Sars2	chr7	+	28741968	28753879	1910	seryl-aminoacyl-tRNA_synthetase_2
ENSMUSG00000068966	370.365	-0.265849	0.122347	-2.1729	0.0297876	0.999797	Zbtb34	chr2	-	33406108	33431324	6602	zinc_finger_and_BTB_domain_containing_34
ENSMUSG00000048495	303.239	-0.267513	0.123724	-2.16218	0.0306043	0.999797	Tyw5	chr1	-	57388237	57407101	1847	tRNA-yW_synthesizing_protein_5
ENSMUSG00000073367	496.729	-0.267926	0.110441	-2.42596	0.0152681	0.999797	Gm10493	chr17	+	90454889	90455501	612	predicted_gene_10493
ENSMUSG00000041710	253.606	-0.268132	0.134853	-1.98832	0.0467758	0.999797	Trpc5	chrX	-	144381671	144688180	4158	transient_receptor_potential_cation_channel_subfamily_C_member_5
ENSMUSG00000031167	1996.23	-0.269816	0.10318	-2.61501	0.00892243	0.999797	Rbm3	chrX	-	8138975	8145880	2792	RNA_binding_motif_protein_3
ENSMUSG00000025780	769.476	-0.269898	0.106339	-2.53808	0.0111462	0.999797	Itih5	chr2	+	10153571	10256529	7900	inter-alpha_(globulin)_inhibitor_H5
ENSMUSG00000029174	533.239	-0.270447	0.125309	-2.15824	0.0309091	0.999797	Tbc1d1	chr5	+	64159451	64351486	6465	TBC1_domain_family_member_1
ENSMUSG00000052551	385.15	-0.271964	0.127084	-2.14004	0.0323518	0.999797	Adarb2	chr13	+	8202866	8768747	6721	adenosine_deaminase_RNA-specific_B2
ENSMUSG00000059149	1621.59	-0.272898	0.105442	-2.58813	0.00964981	0.999797	Mfsd4	chr1	-	132022806	132068062	3288	major_facilitator_superfamily_domain_containing_4
ENSMUSG00000033055	284.831	-0.275984	0.135785	-2.0325	0.0421027	0.999797	Ankrd54	chr15	-	79053094	79062893	2582	ankyrin_repeat_domain_54
ENSMUSG00000026479	420.407	-0.279421	0.114536	-2.43959	0.0147041	0.999797	Lamc2	chr1	-	153122756	153186447	5164	laminin_gamma_2
ENSMUSG00000087022	460.994	-0.279476	0.139782	-1.99937	0.0455679	0.999797	9130024F11Rik	chr1	+	56971412	57050084	2628	RIKEN_cDNA_9130024F11_gene
ENSMUSG00000041939	397.931	-0.281441	0.10897	-2.58274	0.00980195	0.999797	Mvk	chr5	+	114444269	114460591	2380	mevalonate_kinase
ENSMUSG00000001946	229.494	-0.282183	0.133923	-2.10706	0.0351124	0.999797	Esam	chr9	+	37528078	37538319	1865	endothelial_cell-specific_adhesion_molecule
ENSMUSG00000034731	724.966	-0.285356	0.109983	-2.59454	0.0094717	0.999797	Dgkh	chr14	-	78569609	78725089	3967	diacylglycerol_kinase_eta
ENSMUSG00000097025	190.414	-0.290463	0.137128	-2.11819	0.034159	0.999797	Gm26558	chr2	-	70661248	70662108	861	predicted_gene_26558
ENSMUSG00000001751	186.653	-0.291604	0.140996	-2.06818	0.0386235	0.999797	Naglu	chr11	+	101070012	101077672	2560	alpha-N-acetylglucosaminidase_(Sanfilippo_disease_IIIB)
ENSMUSG00000033685	398.537	-0.293407	0.1485	-1.9758	0.0481771	0.999797	Ucp2	chr7	+	100493337	100502020	3988	uncoupling_protein_2_(mitochondrial_proton_carrier)
ENSMUSG00000074406	267.087	-0.293818	0.120219	-2.44403	0.0145241	0.999797	Zfp628	chr7	+	4915217	4922003	3524	zinc_finger_protein_628
ENSMUSG00000059866	226.994	-0.294527	0.139763	-2.10733	0.0350888	0.999797	Tnip2	chr5	-	34496087	34513997	2099	TNFAIP3_interacting_protein_2
ENSMUSG00000043059	364.873	-0.29677	0.0981063	-3.02499	0.00248645	0.999797	Zfp513	chr5	-	31198981	31202303	2228	zinc_finger_protein_513
ENSMUSG00000046862	307.394	-0.297686	0.11708	-2.54258	0.0110036	0.999797	Pramef8	chr4	+	143412426	143421091	3886	PRAME_family_member_8
ENSMUSG00000021368	206.009	-0.297691	0.139035	-2.14112	0.0322642	0.999797	Tbc1d7	chr13	-	43151744	43171501	1259	TBC1_domain_family_member_7
ENSMUSG00000028545	211.505	-0.297807	0.136602	-2.1801	0.02925	0.999797	Bend5	chr4	+	111415006	111460298	1826	BEN_domain_containing_5
ENSMUSG00000030623	258.07	-0.300062	0.136389	-2.20005	0.0278035	0.999797	Prss23os	chr7	+	89510007	89511368	1362	protease_serine_23_opposite_strand
ENSMUSG00000036632	258.45	-0.303663	0.133965	-2.26673	0.023407	0.999797	Alg5	chr3	+	54735539	54751127	2781	asparagine-linked_glycosylation_5_(dolichyl-phosphate_beta-glucosyltransferase)
ENSMUSG00000097533	273.282	-0.30943	0.130916	-2.36357	0.0180998	0.999797	Gm26590	chr14	+	52197502	52213852	1277	predicted_gene_26590
ENSMUSG00000041559	282.524	-0.309936	0.144127	-2.15043	0.031521	0.999797	Fmod	chr1	+	134037254	134048277	3120	fibromodulin
ENSMUSG00000034402	655.98	-0.310055	0.14275	-2.17202	0.0298539	0.999797	Kcnh5	chr12	-	74897217	75177332	4061	potassium_voltage-gated_channel_subfamily_H_(eag-related)_member_5
ENSMUSG00000040714	213.274	-0.314097	0.147583	-2.12827	0.0333149	0.999797	Klc3	chr7	-	19394437	19404104	1901	kinesin_light_chain_3
ENSMUSG00000020973	373.842	-0.315908	0.103642	-3.04806	0.00230323	0.999797	Dnaaf2	chr12	-	69189087	69198429	3390	dynein_axonemal_assembly_factor_2
ENSMUSG00000032515	280.388	-0.316178	0.158276	-1.99764	0.0457555	0.999797	Csrnp1	chr9	-	119971166	119977250	2870	cysteine-serine-rich_nuclear_protein_1
ENSMUSG00000059552	339.879	-0.316239	0.118022	-2.67949	0.00737336	0.999797	Trp53	chr11	+	69580359	69591873	3275	transformation_related_protein_53
ENSMUSG00000085754	435.897	-0.317354	0.0993582	-3.19404	0.00140295	0.999797	Gm15886	chr3	+	103771952	103789402	1250	predicted_gene_15886
ENSMUSG00000036731	203.959	-0.320333	0.142934	-2.24112	0.0250183	0.999797	2310002J15Rik	chr2	-	25238818	25242452	909	cysteine_rich_tail_1
ENSMUSG00000036760	396.337	-0.320356	0.133965	-2.39133	0.0167873	0.999797	Kcnk9	chr15	-	72512119	72546279	1209	potassium_channel_subfamily_K_member_9
ENSMUSG00000019577	272.444	-0.326221	0.138322	-2.35842	0.0183529	0.999797	Pdk4	chr6	-	5483351	5496309	3484	pyruvate_dehydrogenase_kinase_isoenzyme_4
ENSMUSG00000039385	296.081	-0.328027	0.134783	-2.43374	0.0149437	0.999797	Cdh6	chr15	-	13034200	13173639	2632	cadherin_6
ENSMUSG00000006281	158.315	-0.32885	0.1617	-2.0337	0.0419819	0.999797	Tep1	chr14	-	50824062	50870560	8168	telomerase_associated_protein_1
ENSMUSG00000038550	408.531	-0.328968	0.134717	-2.44191	0.0146096	0.999797	Ciart	chr3	-	95878503	95882251	1939	circadian_associated_repressor_of_transcription
ENSMUSG00000069516	131.282	-0.331231	0.165199	-2.00504	0.0449584	0.999797	Lyz2	chr10	-	117277334	117282274	1266	lysozyme_2
ENSMUSG00000051149	166.531	-0.332505	0.160808	-2.06772	0.0386665	0.999797	Adnp	chr2	-	168180986	168207112	4932	activity-dependent_neuroprotective_protein
ENSMUSG00000097815	202.541	-0.335713	0.139	-2.41521	0.0157263	0.999797	Gm26809	chr6	+	18844220	18847360	2981	predicted_gene_26809
ENSMUSG00000022235	185.088	-0.337326	0.155227	-2.17312	0.0297714	0.999797	Cmbl	chr15	+	31568791	31590119	1048	carboxymethylenebutenolidase-like_(Pseudomonas)
ENSMUSG00000028018	129.558	-0.338253	0.166335	-2.03356	0.0419957	0.999797	Gstcd	chr3	-	132981753	133092033	3455	glutathione_S-transferase_C-terminal_domain_containing
ENSMUSG00000025019	222.435	-0.338802	0.167733	-2.01989	0.0433949	0.999797	Lcor	chr19	+	41482645	41562246	4810	ligand_dependent_nuclear_receptor_corepressor
ENSMUSG00000055188	271.971	-0.339476	0.152556	-2.22525	0.0260647	0.999797	Rbm3os	chrX	+	8145429	8147964	839	RNA_binding_motif_protein_3_opposite_strand
ENSMUSG00000047155	373.391	-0.341523	0.134543	-2.53839	0.0111363	0.999797	Cyp4x1	chr4	-	115106323	115134281	4187	cytochrome_P450_family_4_subfamily_x_polypeptide_1
ENSMUSG00000044646	145.171	-0.343205	0.162724	-2.10912	0.0349342	0.999797	Zbtb7c	chr18	+	75820178	76148561	4569	zinc_finger_and_BTB_domain_containing_7C
ENSMUSG00000057706	467.938	-0.343368	0.125735	-2.73089	0.00631638	0.999797	Mex3b	chr7	+	82867333	82871563	3403	mex3_homolog_B_(C._elegans)
ENSMUSG00000041075	211.79	-0.343711	0.161074	-2.13386	0.0328539	0.999797	Fzd7	chr1	+	59482424	59486955	4532	frizzled_homolog_7_(Drosophila)
ENSMUSG00000039488	150.324	-0.346498	0.16212	-2.1373	0.0325738	0.999797	Cntn5	chr9	-	9660891	10904775	4192	contactin_5
ENSMUSG00000060477	356.328	-0.349157	0.131771	-2.64973	0.00805572	0.999797	Irak2	chr6	+	113638467	113695009	3179	interleukin-1_receptor-associated_kinase_2
ENSMUSG00000032311	193.819	-0.349763	0.150947	-2.31712	0.0204973	0.999797	Nrg4	chr9	-	55220222	55326844	2095	neuregulin_4
ENSMUSG00000002804	108.136	-0.349978	0.176508	-1.98279	0.0473909	0.999797	Nudt14	chr12	-	112934733	112942118	793	nudix_(nucleoside_diphosphate_linked_moiety_X)-type_motif_14
ENSMUSG00000021428	246.408	-0.350077	0.137054	-2.5543	0.0106401	0.999797	Riok1	chr13	+	38036989	38061433	2744	RIO_kinase_1_(yeast)
ENSMUSG00000078201	216.923	-0.350138	0.170066	-2.05884	0.0395094	0.999797	Tmem203	chr2	+	25255439	25256292	854	transmembrane_protein_203
ENSMUSG00000045827	165.004	-0.352078	0.155619	-2.26243	0.0236709	0.999797	Serpinb9	chr13	+	33003250	33017957	3472	serine_(or_cysteine)_peptidase_inhibitor_clade_B_member_9
ENSMUSG00000026380	207.782	-0.35461	0.155546	-2.27977	0.0226211	0.999797	Tfcp2l1	chr1	+	118627945	118685168	9269	transcription_factor_CP2-like_1
ENSMUSG00000097026	177.929	-0.354812	0.135163	-2.62506	0.00866328	0.999797	Gm26786	chr8	-	106237903	106425728	6243	predicted_gene_26786
ENSMUSG00000015970	190.013	-0.355629	0.155798	-2.28263	0.0224519	0.999797	Chdh	chr14	+	30009023	30040466	5629	choline_dehydrogenase
ENSMUSG00000071252	235.154	-0.358184	0.128198	-2.794	0.00520607	0.999797	2210408I21Rik	chr13	+	77135540	77613291	4558	RIKEN_cDNA_2210408I21_gene
ENSMUSG00000097546	153.413	-0.359961	0.170857	-2.1068	0.0351353	0.999797	Gm26749	chr17	-	74575381	74617119	1933	predicted_gene_26749
ENSMUSG00000042942	180.484	-0.360869	0.156275	-2.30919	0.0209331	0.999797	Greb1l	chr18	+	10325177	10562934	8414	growth_regulation_by_estrogen_in_breast_cancer-like
ENSMUSG00000072969	571.613	-0.363073	0.142535	-2.54725	0.0108576	0.999797	Armcx5	chrX	+	135742733	135747322	2779	armadillo_repeat_containing_X-linked_5
ENSMUSG00000039004	135.494	-0.36439	0.175095	-2.0811	0.0374249	0.999797	Bmp6	chr13	+	38345716	38499728	2410	bone_morphogenetic_protein_6
ENSMUSG00000034640	433.844	-0.36805	0.162213	-2.26893	0.0232728	0.999797	Tiparp	chr3	+	65528410	65555145	3818	TCDD-inducible_poly(ADP-ribose)_polymerase
ENSMUSG00000025255	245.229	-0.377785	0.147077	-2.56862	0.0102105	0.999797	Zfhx4	chr3	+	5218526	5415857	13874	zinc_finger_homeodomain_4
ENSMUSG00000031129	308.481	-0.379407	0.123918	-3.06177	0.00220034	0.999797	Slc9a9	chr9	+	94669909	95230445	3468	solute_carrier_family_9_(sodium/hydrogen_exchanger)_member_9
ENSMUSG00000073600	127.205	-0.381355	0.189557	-2.01182	0.0442385	0.999797	Prob1	chr18	-	35650351	35655240	4890	proline_rich_basic_protein_1
ENSMUSG00000040740	161.139	-0.382498	0.18064	-2.11746	0.0342209	0.999797	Slc25a34	chr4	-	141618824	141623821	2670	solute_carrier_family_25_member_34
ENSMUSG00000029661	226.68	-0.384674	0.176797	-2.1758	0.0295704	0.999797	Col1a2	chr6	+	4504814	4541543	5347	collagen_type_I_alpha_2
ENSMUSG00000036992	136.993	-0.385658	0.17041	-2.26313	0.0236279	0.999797	Nxt1	chr2	+	148672601	148676027	1116	NTF2-related_export_protein_1
ENSMUSG00000052291	110.019	-0.388027	0.190999	-2.03157	0.0421974	0.999797	5330438D12Rik	chr10	+	116581281	116583515	2229	RIKEN_cDNA_5330438D12_gene
ENSMUSG00000041734	121.318	-0.390028	0.183089	-2.13026	0.0331501	0.999797	Kirrel	chr3	-	87078593	87174747	7278	kin_of_IRRE_like_(Drosophila)
ENSMUSG00000040253	108.994	-0.393022	0.172167	-2.2828	0.0224421	0.999797	Gbp7	chr3	+	142530338	142550083	5548	guanylate_binding_protein_7
ENSMUSG00000097290	107.687	-0.396295	0.186748	-2.12209	0.0338305	0.999797	1300002E11Rik	chr16	+	21794347	21809037	3550	RIKEN_cDNA_1300002E11_gene
ENSMUSG00000085885	87.9207	-0.399917	0.197474	-2.02516	0.0428513	0.999797	Gm11906	chr4	+	24966517	25271099	680	predicted_gene_11906
ENSMUSG00000001930	430.088	-0.400286	0.13146	-3.04492	0.00232745	0.999797	Vwf	chr6	+	125546774	125686679	8834	Von_Willebrand_factor_homolog
ENSMUSG00000020131	116.519	-0.401975	0.190654	-2.1084	0.0349963	0.999797	Pcsk4	chr10	-	80321283	80329498	2772	proprotein_convertase_subtilisin/kexin_type_4
ENSMUSG00000093436	123.921	-0.404364	0.177037	-2.28406	0.0223679	0.999797	Gm20646	chr1	+	42694925	42744791	1316	predicted_gene_20646
ENSMUSG00000050945	94.0426	-0.413407	0.199373	-2.07354	0.0381222	0.999797	Zfp438	chr18	-	5210031	5334439	3209	zinc_finger_protein_438
ENSMUSG00000070867	140.665	-0.414564	0.202663	-2.04558	0.0407977	0.999797	Trabd2b	chr4	+	114406724	114615098	6617	TraB_domain_containing_2B
ENSMUSG00000038115	137.598	-0.420994	0.210072	-2.00404	0.0450652	0.999797	Ano2	chr6	+	125690419	126040126	3925	anoctamin_2
ENSMUSG00000020182	165.78	-0.42403	0.209953	-2.01964	0.0434208	0.999797	Ddc	chr11	-	11814101	11898144	2018	dopa_decarboxylase
ENSMUSG00000097770	236.349	-0.424673	0.142626	-2.97752	0.00290588	0.999797	Gm26776	chr2	-	5137749	5230864	1872	predicted_gene_26776
ENSMUSG00000091393	488.126	-0.429559	0.0976501	-4.39896	1.08771e-05	0.161122	5330438I03Rik	chr1	-	166306741	166309585	2845	RIKEN_cDNA_5330438I03_gene
ENSMUSG00000099966	68.6717	-0.431076	0.21141	-2.03906	0.0414442	0.999797	RP24-155O13.4	chr14	+	20641009	20644048	3040	RIKEN_cDNA_2810402E24_gene
ENSMUSG00000042213	99.1827	-0.450904	0.226722	-1.98879	0.0467242	0.999797	Zfand4	chr6	+	116264222	116330298	3220	zinc_finger_AN1-type_domain_4
ENSMUSG00000050240	180.622	-0.455334	0.152587	-2.9841	0.00284417	0.999797	Hic2	chr16	+	17233572	17263430	6354	hypermethylated_in_cancer_2
ENSMUSG00000028073	77.2465	-0.461605	0.234355	-1.96969	0.0488742	0.999797	Pear1	chr3	-	87747890	87824306	5471	platelet_endothelial_aggregation_receptor_1
ENSMUSG00000100851	74.7673	-0.467963	0.225873	-2.07179	0.0382846	0.999797	RP24-63O23.1	chr1	-	124505757	124846039	1443	predicted_gene_28928
ENSMUSG00000036814	238.641	-0.480183	0.147079	-3.26479	0.00109546	0.999797	Slc6a20a	chr9	-	123636122	123678885	2732	solute_carrier_family_6_(neurotransmitter_transporter)_member_20A
ENSMUSG00000018143	265.021	-0.486467	0.152011	-3.2002	0.00137331	0.999797	Mafk	chr5	+	139791513	139802653	3097	v-maf_musculoaponeurotic_fibrosarcoma_oncogene_family_protein_K_(avian)
ENSMUSG00000041238	80.7762	-0.48927	0.229997	-2.12728	0.0333964	0.999797	Rbbp8	chr18	+	11633276	11743207	3618	retinoblastoma_binding_protein_8
ENSMUSG00000023755	93.7558	-0.490266	0.22151	-2.21329	0.0268777	0.999797	Rhebl1	chr15	-	98877778	98881404	1185	Ras_homolog_enriched_in_brain_like_1
ENSMUSG00000087479	98.3602	-0.496768	0.228932	-2.16994	0.0300116	0.999797	Gm16835	chr14	+	119098965	119115074	2809	predicted_gene_16835
ENSMUSG00000022468	86.8049	-0.500895	0.249459	-2.00792	0.0446513	0.999797	Endou	chr15	-	97711019	97731405	2405	endonuclease_polyU-specific
ENSMUSG00000091625	70.7387	-0.50178	0.201322	-2.49242	0.0126874	0.999797	Lsm5	chr6	-	56701063	56704692	757	LSM5_homolog_U6_small_nuclear_RNA_associated_(S._cerevisiae)
ENSMUSG00000032501	578.141	-0.511636	0.242382	-2.11086	0.034784	0.999797	Trib1	chr15	+	59648350	59656550	3781	tribbles_homolog_1_(Drosophila)
ENSMUSG00000053113	76.0401	-0.520032	0.239973	-2.16704	0.0302315	0.999797	Socs3	chr11	-	117966079	117970047	2552	suppressor_of_cytokine_signaling_3
ENSMUSG00000024066	191.003	-0.528743	0.191017	-2.76805	0.00563933	0.999797	Xdh	chr17	-	73883908	73950182	4587	xanthine_dehydrogenase
ENSMUSG00000025464	98.2786	-0.537011	0.238716	-2.24958	0.0244755	0.999797	Paox	chr7	+	140125657	140134334	1765	polyamine_oxidase_(exo-N4-amino)
ENSMUSG00000032243	47.1525	-0.538255	0.273784	-1.96599	0.0493001	0.999797	Itga11	chr9	+	62677826	62783982	4969	integrin_alpha_11
ENSMUSG00000018126	53.2554	-0.548687	0.265473	-2.06683	0.0387506	0.999797	Baiap2l2	chr15	-	79258195	79285537	2276	BAI1-associated_protein_2-like_2
ENSMUSG00000007877	93.481	-0.563479	0.259477	-2.17159	0.0298866	0.999797	Tcap	chr11	+	98383811	98384953	948	titin-cap
ENSMUSG00000052837	1953.75	-0.56523	0.228977	-2.4685	0.0135682	0.999797	Junb	chr8	-	84976909	84978748	1840	jun_B_proto-oncogene
ENSMUSG00000012017	103.205	-0.565984	0.192844	-2.93493	0.00333627	0.999797	Scarf2	chr16	+	17797282	17808287	3302	scavenger_receptor_class_F_member_2
ENSMUSG00000073647	57.2148	-0.567559	0.261357	-2.17159	0.0298866	0.999797	Gm10557	chr18	-	4198216	4198969	750	predicted_gene_10557
ENSMUSG00000066554	57.5933	-0.571878	0.288355	-1.98324	0.0473404	0.999797	Gm10167	chr5	-	148182899	148184377	1479	predicted_pseudogene_10167
ENSMUSG00000097160	50.9872	-0.574894	0.286052	-2.00975	0.0444578	0.999797	A630072L19Rik	chr12	+	100941742	100949875	3405	RIKEN_cDNA_A630072L19_gene
ENSMUSG00000086181	94.142	-0.57544	0.237777	-2.42008	0.0155172	0.999797	C230034O21Rik	chr3	-	38874570	38888259	2836	RIKEN_cDNA_C230034O21_gene
ENSMUSG00000029843	197.978	-0.576259	0.209624	-2.74901	0.00597751	0.999797	Slc13a4	chr6	-	35267957	35308131	3427	solute_carrier_family_13_(sodium/sulfate_symporters)_member_4
ENSMUSG00000044461	78.5176	-0.57795	0.272651	-2.11974	0.0340276	0.999797	Shisa2	chr14	+	59625281	59631658	3144	shisa_family_member_2
ENSMUSG00000031196	52.8766	-0.583307	0.248664	-2.34577	0.018988	0.999797	F8	chrX	-	75172715	75382615	9784	coagulation_factor_VIII
ENSMUSG00000005397	103.409	-0.59686	0.231556	-2.57761	0.00994875	0.999797	Nid1	chr13	+	13437602	13512275	6046	nidogen_1
ENSMUSG00000033031	67.0933	-0.598164	0.233716	-2.55936	0.0104866	0.999797	C330027C09Rik	chr16	+	48994185	49019709	3977	RIKEN_cDNA_C330027C09_gene
ENSMUSG00000024190	965.771	-0.599795	0.200377	-2.99334	0.00275943	0.999797	Dusp1	chr17	-	26505590	26508519	2313	dual_specificity_phosphatase_1
ENSMUSG00000036867	43.5976	-0.600949	0.283643	-2.11868	0.0341171	0.999797	Smad6	chr9	-	63953076	64022059	2971	SMAD_family_member_6
ENSMUSG00000101867	43.3104	-0.614141	0.286284	-2.14521	0.0319357	0.999797	RP23-269E5.14	chr9	-	96017934	96024740	600	expressed_sequence_C78334
ENSMUSG00000100980	55.8488	-0.62021	0.302433	-2.05073	0.0402929	0.999797	RP23-5H15.1	chr1	-	91798528	91802937	4410	predicted_gene_29100
ENSMUSG00000052151	43.4365	-0.625205	0.300229	-2.08243	0.0373036	0.999797	Ppap2c	chr10	-	79526430	79533787	1645	phosphatidic_acid_phosphatase_type_2C
ENSMUSG00000000028	32.4389	-0.634026	0.304938	-2.0792	0.0375989	0.999797	Cdc45	chr16	-	18780447	18811987	2143	cell_division_cycle_45
ENSMUSG00000037846	72.4405	-0.638534	0.244528	-2.61129	0.00902002	0.999797	Rtkn2	chr10	+	67979570	68059740	4432	rhotekin_2
ENSMUSG00000018819	71.5549	-0.643028	0.303377	-2.11956	0.0340428	0.999797	Lsp1	chr7	+	142460809	142494867	2665	lymphocyte_specific_1
ENSMUSG00000078779	78.3807	-0.647787	0.231533	-2.79782	0.00514483	0.999797	Zfp59	chr7	+	27842855	27855086	1962	zinc_finger_protein_59
ENSMUSG00000091021	118.961	-0.647793	0.234412	-2.76348	0.00571882	0.999797	Gm17300	chr4	+	132351772	132353382	1527	predicted_gene_17300
ENSMUSG00000085971	40.5742	-0.655177	0.293537	-2.23201	0.0256143	0.999797	Gm15411	chr5	-	148995651	149015813	3488	predicted_gene_15411
ENSMUSG00000039450	89.8107	-0.660667	0.218692	-3.02099	0.00251949	0.999797	Dcxr	chr11	-	120725399	120727281	914	dicarbonyl_L-xylulose_reductase
ENSMUSG00000041187	66.1243	-0.666342	0.251356	-2.65098	0.00802576	0.999797	Prkd2	chr7	+	16842902	16870461	3625	protein_kinase_D2
ENSMUSG00000043794	45.9457	-0.666428	0.30729	-2.16873	0.0301035	0.999797	D830025C05Rik	chr8	+	25597012	25597989	976	RIKEN_cDNA_D830025C05_gene
ENSMUSG00000089809	37.3613	-0.671916	0.337291	-1.9921	0.0463605	0.999797	A930011G23Rik	chr5	-	99297244	99729065	3339	RIKEN_cDNA_A930011G23_gene
ENSMUSG00000023034	2171.69	-0.675263	0.331968	-2.03412	0.0419395	0.999797	Nr4a1	chr15	+	101266846	101274792	2474	nuclear_receptor_subfamily_4_group_A_member_1
ENSMUSG00000087444	29.4776	-0.677857	0.338693	-2.00139	0.0453503	0.999797	Gm5475	chr15	+	100422147	100428150	2608	predicted_gene_5475
ENSMUSG00000085297	63.0151	-0.68913	0.261167	-2.63866	0.00832343	0.999797	Gm11651	chr11	-	105965608	105985694	1242	predicted_gene_11651
ENSMUSG00000100303	62.1539	-0.696263	0.22825	-3.05044	0.00228509	0.999797	RP23-180A8.3	chr2	+	75138842	75322897	10303	RIKEN_cDNA_2600014E21_gene
ENSMUSG00000031344	33.782	-0.706563	0.345926	-2.04253	0.0410994	0.999797	Gabrq	chrX	+	72825178	72842602	4943	gamma-aminobutyric_acid_(GABA)_A_receptor_subunit_theta
ENSMUSG00000101856	48.6652	-0.713717	0.287466	-2.48278	0.013036	0.999797	RP23-405O11.1	chr5	+	25530013	25531466	1454	RIKEN_cDNA_1700096K18_gene
ENSMUSG00000053560	233.738	-0.726146	0.171612	-4.23132	2.32323e-05	0.17207	Ier2	chr8	-	84661331	84662852	1522	immediate_early_response_2
ENSMUSG00000036553	32.7659	-0.746265	0.310246	-2.4054	0.0161548	0.999797	Sh3tc1	chr5	-	35697180	35729276	4991	SH3_domain_and_tetratricopeptide_repeats_1
ENSMUSG00000028195	162.484	-0.752541	0.332626	-2.26242	0.0236712	0.999797	Cyr61	chr3	-	145646971	145649985	2028	cysteine_rich_protein_61
ENSMUSG00000032511	141.231	-0.763553	0.378235	-2.01873	0.0435157	0.999797	Scn5a	chr9	-	119483408	119579016	8453	sodium_channel_voltage-gated_type_V_alpha
ENSMUSG00000022901	35.4351	-0.766765	0.318018	-2.41108	0.0159054	0.999797	Cd86	chr16	-	36603869	36666081	2539	CD86_antigen
ENSMUSG00000048373	30.4587	-0.775271	0.35052	-2.21178	0.026982	0.999797	Fgfbp1	chr5	-	43978865	43981762	1154	fibroblast_growth_factor_binding_protein_1
ENSMUSG00000068130	49.2293	-0.786948	0.272001	-2.89318	0.00381363	0.999797	Zfp442	chr2	-	150407141	150451486	2922	zinc_finger_protein_442
ENSMUSG00000038543	29.1011	-0.798321	0.373908	-2.13507	0.0327553	0.999797	BC028528	chr3	-	95883954	95892005	809	cDNA_sequence_BC028528
ENSMUSG00000056529	29.8076	-0.80128	0.340232	-2.3551	0.0185178	0.999797	Ptafr	chr4	+	132564067	132582683	3637	platelet-activating_factor_receptor
ENSMUSG00000021250	648.729	-0.806754	0.336907	-2.39459	0.016639	0.999797	Fos	chr12	+	85473890	85477273	2108	FBJ_osteosarcoma_oncogene
ENSMUSG00000097892	23.5769	-0.815039	0.390522	-2.08705	0.0368834	0.999797	Gm26801	chr1	-	177429047	177443270	1219	predicted_gene_26801
ENSMUSG00000046721	28.3234	-0.830425	0.363886	-2.2821	0.0224834	0.999797	Rpl14-ps1	chr7	+	45324941	45325651	710	ribosomal_protein_L14_pseudogene_1
ENSMUSG00000009378	56.2602	-0.8442	0.283438	-2.97843	0.0028973	0.999797	Slc16a12	chr19	-	34668403	34747289	4051	solute_carrier_family_16_(monocarboxylic_acid_transporters)_member_12
ENSMUSG00000028602	26.293	-0.858225	0.375464	-2.28577	0.0222675	0.999797	Tnfrsf8	chr4	-	145267137	145315164	3414	tumor_necrosis_factor_receptor_superfamily_member_8
ENSMUSG00000020423	423.086	-0.861949	0.258491	-3.33455	0.000854379	0.999797	Btg2	chr1	-	134075170	134079120	2743	B_cell_translocation_gene_2_anti-proliferative
ENSMUSG00000083284	39.9343	-0.941584	0.294787	-3.19411	0.00140261	0.999797	Gm13688	chr2	+	80602733	80603340	608	predicted_gene_13688
ENSMUSG00000078302	33.5398	-0.966838	0.312697	-3.09193	0.00198858	0.999797	Foxd1	chr13	+	98354242	98356703	2462	forkhead_box_D1
ENSMUSG00000045903	361.239	-1.01485	0.282463	-3.59286	0.000327073	0.807488	Npas4	chr19	-	4984355	4989971	3277	neuronal_PAS_domain_protein_4
ENSMUSG00000084885	36.4345	-1.01893	0.333272	-3.05733	0.00223315	0.999797	3010001F23Rik	chrX	+	152368573	152416698	876	RIKEN_cDNA_3010001F23_gene

## Sheet: GO terms
Term	Overlap	P-value	Combined Score	Genes
negative regulation of glycoprotein biosynthetic process (GO:0010561)	2/7	0.00248292	215.645	BACE2;ITM2A
ribosome disassembly (GO:0032790)	2/8	0.00328639	171.296	GFM2;MTIF3
Golgi to lysosome transport (GO:0090160)	2/8	0.00328639	171.296	LAMP1;ANKFY1
glycerolipid biosynthetic process (GO:0045017)	2/8	0.00328639	171.296	AGK;CPNE7
regulation of amyloid precursor protein biosynthetic process (GO:0042984)	2/9	0.00419454	140.553	BACE2;ITM2A
regulation of microtubule-based movement (GO:0060632)	2/9	0.00419454	140.553	LAMP1;NEFH
regulation of ventricular cardiac muscle cell action potential (GO:0098911)	2/11	0.00631531	101.137	DSG2;TRPM4
regulation of systemic arterial blood pressure (GO:0003073)	2/12	0.00752325	87.8734	PLCB3;PRCP
ribonucleoprotein complex disassembly (GO:0032988)	2/13	0.00882649	77.271	GFM2;MTIF3
Golgi to vacuole transport (GO:0006896)	2/14	0.0102228	68.629	LAMP1;ANKFY1
negative regulation of endoplasmic reticulum stress-induced intrinsic apoptotic signaling pathway (GO:1902236)	2/14	0.0102228	68.629	CREB3L1;TMBIM6
autophagosome maturation (GO:0097352)	3/23	0.00202801	83.9133	LIX1;CHMP3;VPS16
DNA strand elongation involved in DNA replication (GO:0006271)	2/16	0.0132858	55.4555	PARP2;GINS3
pharyngeal system development (GO:0060037)	2/17	0.0149482	50.3437	HES1;BMP5
mitochondrial gene expression (GO:0140053)	5/45	0.00013708	101.134	GFM2;GATC;MRPS2;MRPL12;QRSL1
NADP metabolic process (GO:0006739)	2/19	0.0185243	42.1498	ME1;TALDO1
mitochondrial translation (GO:0032543)	10/107	3.18617e-07	143.169	MRPL52;GFM2;MRPL18;GATC;MRPS2;MTIF3;MRPL12;QRSL1;MRPL35;EARS2
protein complex disassembly (GO:0043241)	4/46	0.00167344	55.12	LIX1;DVL1;CHMP3;VPS16
phospholipid biosynthetic process (GO:0008654)	3/37	0.0079402	38.4683	AGK;CPNE7;AGPAT4
embryonic heart tube morphogenesis (GO:0003143)	3/40	0.00985422	33.7655	ZIC3;MICAL2;HES1
tRNA aminoacylation (GO:0043039)	3/40	0.00985422	33.7655	GATC;EPRS;QRSL1
cellular response to calcium ion (GO:0071277)	3/42	0.0112665	31.1021	CRHBP;CPNE7;CAPN3
mitochondrial translational termination (GO:0070126)	6/89	0.000471853	50.4822	MRPL52;GFM2;MRPL18;MRPS2;MRPL12;MRPL35
translational termination (GO:0006415)	6/96	0.000705964	44.0911	MRPL52;GFM2;MRPL18;MRPS2;MRPL12;MRPL35
mitochondrial translational elongation (GO:0070125)	5/87	0.00284618	32.4417	MRPL52;MRPL18;MRPS2;MRPL12;MRPL35
translational elongation (GO:0006414)	6/105	0.00112863	37.4738	EEF1G;MRPL52;MRPL18;MRPS2;MRPL12;MRPL35
positive regulation of Wnt signaling pathway (GO:0030177)	7/140	0.000974419	33.3444	JRK;DAPK3;DVL1;GSKIP;TRPM4;SMARCA4;SULF2
regulation of stem cell differentiation (GO:2000736)	4/88	0.0166866	17.6082	LMO1;HES1;SP7;TCF3
translation (GO:0006412)	9/232	0.00118133	24.9774	MRPL52;EEF1G;GFM2;MRPL18;GATC;MRPS2;EPRS;QRSL1;MRPL35
